# Supplementary material for: Pan-Genome Analysis Reveals Functional Divergences in Gut-Restricted Gilliamella and Snodgrassella
Source: Bioengineering (Basel). 2022 Oct 12;9(10):544. doi: 10.3390/bioengineering9100544 (PMC9598484; doi:10.3390/bioengineering9100544)
Supplement: Supplementary file 1 [file bioengineering-09-00544-s001.zip]

Archive with 6 entries (6 files):
- .DS_Store
- Figure S1A.pdf
- Figure S1B.pdf
- Figure S1C.pdf
- Figure S1D.pdf
- Table.xlsx
