# Supplementary material for: Pan-Genome Analysis Reveals Functional Divergences in Gut-Restricted Gilliamella and Snodgrassella
Source: Bioengineering (Basel). 2022 Oct 12;9(10):544. doi: 10.3390/bioengineering9100544 (PMC9598484; doi:10.3390/bioengineering9100544)
Supplement: Supplementary file 1 [file bioengineering-09-00544-s001.zip › Table.xlsx]

## Sheet: S1. 
Isolation of intestinal bacteria	host	caste	Sanger sequencing	16srRNA best match bacteria genus	Identities
G_lanzhouW	Bombus lantschouensis	worker	TGGAACGACTGCTAATACCGCATAAAGTTGAGAGACCAAAGCATGGGACC TACGGGCCATGCGCCATTTGATGAACCCATATGGGATTAGCTAGTTGGTG GGGTAATGGCTCACCAAGGCGACGATCTCTAGCTGGTCTGAGAGGATGAC CAGCCACACTGGAACTGAGACACGGTCCAGACTCCTACGGGAGGCAGCAG TGGGGAATATTGCACAATGGGGGGAACCCTGATGCAGCCATGCCGCGTGT ATGAAGAAGGCCTTCGGGTTGTAAAGTACTTTCGGTGATGAGGAAGGTGA TGAATCTAATAGGTTTATTAATTGACGTTAATCACAGAAGAAGCACCGGC TAACTCCGTGCCAGCAGCCGCGGTAATACGGAGGGTGCGAGC…	Gilliamella	0.9981
G_ouzhouW	Bombus terrestris	worker	CCGCATAAAGTTGAGAGACCAAAGCATGGGACCTACGGGCCATGCGCCAT TTGATGAACCCATATGGGATTAGCTAGTTGGTGGGGTAATGGCTCACCAA GGCGACGATCTCTAGCTGGTCTGAGAGGATGACCAGCCACACTGGAACTG AGACACGGTCCAGACTCCTACGGGAGGCAGCAGTGGGGAATATTGCACAA TGGGGGGAACCCTGATGCAGCCATGCCGCGTGTATGAAGAAGGCCTTCGG GTTGTAAAGTACTTTCGGTGATGAGGAAGGTGATGTATCTAATAGGTGCA TTAATTGACGTTAATCACAGAAGAAGCACCGGCTAACTCCGTGCCAGCAG CCGCGGTAATACGGAGGGTGCGAGCGTTAATCGGAATGACTG…	Gilliamella	0.9951
G_xinjiangM	Bombus terrestris	male	GGAACGACTGCTAATACCGCATAAAGTTGAGAGACCAAAGCATGGGACCT ACGGGCCATGCGCCATTTGATGAACCCATATGGGATTAGCTAGTTGGTGG GGTAAAGGCTCACCAAGGCGACGATCTCTAGCTGGTCTGAGAGGATGACC AGCCACACTGGAACTGAGACACGGTCCAGACTCCTACGGGAGGCAGCAGT GGGGAATATTGCACAATGGGGGGAACCCTGATGCAGCCATGCCGCGTGTA TGAAGAAGGCCTTCGGGTTGTAAAGTACTTTCGGTGATGAGGAAGGTGAT GAATCTAATAGGTTTATTAATTGACGTTAATCACAGAAGAAGCACCGGCT AACTCCGTGCCAGCAGCCGCGGTAATACGGAGGGTGCGAGCG…	Gilliamella	0.999
G_xinjiangQ	Bombus terrestris	queen	TGGAACGACTGCTAATACCGCATAAGTTGAGAGACCAAAGCATGGGACCT ACGGGCCATGCGCCATTTGATGAACCCATATGGGATTAGCTAGTTGGTGG GGTAAAGGCTCACCAAGGCGACGATCTCTAGCTGGTCTGAGAGGATGACC AGCCACACTGGAACTGAGACACGGTCCAGACTCCTACGGGAGGCAGCAGT GGGGAATATTGCACAATGGGGGGAACCCTGATGCAGCCATGCCGCGTGTA TGAAGAAGGCCTTCGGGTTGTAAAGTACTTTCGGTGATGAGGAAGGTGAT GAATCTAATAGGTTTATTAATTGACGTTAATCACAGAAGAAGCACCGGCT AACTCCGTGCCAGCAGCCGCGGTAATACGGAGGGTGCGAGCG…	Gilliamella	0.9971
G_xinjiangW	Bombus terrestris	worker	TGGAACGACTGCTAATACCGCATAAAGTTGAGAGACCAAAGCATGGGACC TACGGGCCATGCGCCATTTGATGAACCCATATGGGATTAGCTAGTTGGTG GGGTAAAGGCTCACCAAGGCGACGATCTCTAGCTGGTCTGAGAGGATGAC CAGCCACACTGGAACTGAGACACGGTCCAGACTCCTACGGGAGGCAGCAG TGGGGAATATTGCACAATGGGGGGAACCCTGATGCAGCCATGCCGCGTGT ATGAAGAAGGCCTTCGGGTTGTAAAGTACTTTCGGTGATGAGGAAGGCGG TGTATCTAATAGGTGCATCGATTGACGTTAATCACAGAAGAAGCACCGGC TAACTCCGTGCCAGCAGCCGCGGTAATACGGAGGGTGCGAGC…	Gilliamella	0.9924
G_zhongW	Apis cerana	worker	TGGAACGACTGCTATACCGCATAAAGTTGAGAGACCAAAGCATGGGACCT TCGGGCCATGCGCCATTTGATGAACCCATATGGGATTAGCTAGTTGGTAG GGTAAAGGCTTACCAAGGCGACGATCTCTAGCTGGTCTGAGAGGATGACC AGCCACACTGGAACTGAGACACGGTCCAGACTCCTACGGGAGGCAGCAGT GGGGAATATTGCACAATGGGGGGAACCCTGATGCAGCCATGCCGCGTGTA TGAAGAAGGCCTTCGGGTTGTAAAGTACTTTCGGTAATGAGGAAGGTGGT GTATCGAATAGGTGCATCAATTGACGTTAATTACAGAAGAAGCACCGGCT AACTCCGTGCCAGCAGCCGCGGTAATACGGAGGGTGCGAGCG…	Gilliamella	0.9972
S_ouzhouW	Bombus terrestris	worker	CCGACTGAGCTACCGTGTTAGCGACCTCCTTGCGGTTAGTCTACCCAATTCTGGTATCCCCCACTCCCATGGTGTGACGGGCGGTGTGTACAAGACCCGGGAACGTATTCACCGCAGTATGCTGACCTGCGATTACTAGCGATTCCGACTTCATGCACTCGAGTTGCAGAGTGCAATCCGGACTACGATCGGCTTTCTGAGATTGGCTTCACCTCGCGGCTTCGCTACCCTCTGTACCGACCATTGTATGACGTGTGAAGCCCTGGTCATAAGGGCCATGAGGACTTGACGTCATCCCCACCTTCCTCCGGTTTGTCACCGGCAGTCTCATTAGAGTGCCCAACTTAATGATGGCAACTAATGACAAGGGTTGCGCTCGTTGCGGGACTTAACCCAACA…	Snodgrassella	0.989
S_xinjiangM	Bombus terrestris	male	CAACGAGCTACCGTGTTAGCGACCTCCTTGCGGTTAGTCTACCCAATTCTGGTATCCCCCACTCCCATGGTGTGACGGGCGGTGTGTACAAGACCCGGGAACGTATTCACCGCAGTATGCTGACCTGCGATTACTAGCGATTCCGACTTCATGCACTCGAGTTGCAGAGTGCAATCCGGACTACGATCGGCTTTCTGAGATTGGCTTCACCTCGCGGCTTCGCTACCCTCTGTACCGACCATTGTATGACGTGTGAAGCCCTGGTCATAAGGGCCATGAGGACTTGACGTCATCCCCACCTTCCTCCGGTTTGTCACCGGCAGTCTCATTAGAGTGCCCAACTTAATGATGGCAACTAATGACAAGGGTTGCGCTCGTTGCGGGACTTAACCCAACATC…	Snodgrassella	0.9826
S_xinjiangQ	Bombus terrestris	queen	CACTGAGCTACCGTGTTAGCGACCTCCTTGCGGTTAGTCTACCCAATTCTGGTATCCCCCACTCCCATGGTGTGACGGGCGGTGTGTACAAGACCCGGGAACGTATTCACCGCAGTATGCTGACCTGCGATTACTAGCGATTCCGACTTCATGCACTCGAGTTGCAGAGTGCAATCCGGACTACGATCGGCTTTCTGAGATTGGCTTCACCTCGCGGCTTCGCTACCCTCTGTACCGACCATTGTATGACGTGTGAAGCCCTGGTCATAAGGGCCATGAGGACTTGACGTCATCCCCACCTTCCTCCGGTTTGTCACCGGCAGTCTCATTAGAGTGCCCAACTTAATGATGGCAACTAATGACAAGGGTTGCGCTCGTTGCGGGACTTAACCCAACATC…	Snodgrassella	0.9849
S_xinjiangW	Bombus terrestris	worker	GACGAGCTACCGTGTTAGCGACCTCCTTGCGGTTAGTCTACCCAATTCTGGTATCCCCCACTCCCATGGTGTGACGGGCGGTGTGTACAAGACCCGGGAACGTATTCACCGCAGTATGCTGACCTGCGATTACTAGCGATTCCGACTTCATGCACTCGAGTTGCAGAGTGCAATCCGGACTACGATCGGCTTTCTGAGATTGGCTTCACCTCGCGGCTTCGCTACCCTCTGTACCGACCATTGTATGACGTGTGAAGCCCTGGTCATAAGGGCCATGAGGACTTGACGTCATCCCCACCTTCCTCCGGTTTGTCACCGGCAGTCTCATTAGAGTGCCCAACTTAATGATGGCAACTAATGACAAGGGTTGCGCTCGTTGCGGGACTTAACCCAACATCT…	Snodgrassella	0.9878
S_yiW	Apis mellifera	worker	TTGAGCGGCCGATGTTGGATTAGCTAGTTGGTGGGGTAAAGGCCTACCAA GGCGACGATCCATAGCGGGTCTGAGAGGATGATCCGCCACATTGGGACTG AGACACGGCCCAAACTCCTACGGGAGGCAGCAGTGGGGAATTTTGGACAA TGGGGGGAACCCTGATCCAGCCATGCCGCGTGTCTGAAGAAGGCCTTCGG GTTGTAAAGGACTTTTGTTAGGGAAGAAAAGCCGGGTGATAATACCACCT GGTGCTGACGGTACCTAAAGAATAAGCACCGGCTAACTACGTGCCAGCAG CCGCGGTAATACGTAGGGTGCGAGCGTTAATCGGAATTACTGGGCGTAAA GCGAGCGCAGACGGTTAATTAAGTCAGATGTGAAATCCCCGA…	Snodgrassella	0.9984

## Sheet: S2.
Assembly	G_lanzhouW	G_ouzhouW	G_xinjiangM	G_xinjiangQ	G_xinjiangW	G_zhongW	S_ouzhouW	S_xinjiangM	S_xinjiangQ	S_xinjiangW	S_yiW
# contigs (>= 0 bp)	588	958	522	403	504	566	646	540	624	374	188
# contigs (>= 1000 bp)	66	84	33	27	39	23	47	45	48	30	11
# contigs (>= 5000 bp)	47	51	26	21	29	12	21	21	22	19	10
# contigs (>= 10000 bp)	40	43	24	19	29	12	16	15	17	15	9
# contigs (>= 25000 bp)	31	25	21	18	23	11	14	14	14	12	7
# contigs (>= 50000 bp)	15	15	15	13	15	9	12	12	12	8	3
Total length (>= 0 bp)	2592114	2666452	2387982	2386535	2456810	2894021	2536713	2516391	2545415	2554807	2481115
Total length (>= 1000 bp)	2476404	2487404	2302900	2315991	2366213	2747288	2419351	2425130	2426314	2493520	2440988
Total length (>= 5000 bp)	2426912	2419023	2287654	2301995	2340581	2717964	2355189	2365039	2360189	2466224	2439634
Total length (>= 10000 bp)	2372970	2360356	2277338	2287268	2340581	2717964	2324527	2329293	2329527	2441241	2434169
Total length (>= 25000 bp)	2199997	2057363	2236834	2274552	2246512	2694534	2297003	2313545	2278453	2389801	2394992
Total length (>= 50000 bp)	1600977	1709038	2020343	2078966	1946143	2607774	2222683	2226936	2204133	2239631	2239873
# contigs	76	99	41	34	45	40	63	61	63	33	12
Largest contig	220488	234337	335842	336873	424653	642020	501225	500537	501225	808239	2096940
Total length	2484432	2497542	2308126	2320447	2369887	2757414	2431219	2436281	2437898	2495140	2441536
GC (%)	34.52	34.65	34.88	34.92	34.85	37.1	42.69	42.7	42.7	42.64	41.07
N50	84498	92163	124498	175501	121545	411732	202987	202960	202996	227189	2096940
N75	42587	34051	74884	99475	66528	156693	119323	119278	119359	138522	2096940
L50	10	8	6	5	6	3	5	5	5	3	1
L75	21	20	11	9	13	6	8	8	8	6	1
# N's per 100 kbp	16.1	4	8.67	17.24	8.44	25.39	20.57	20.52	20.51	32.06	12.29
Completeness(%)	98.87	98.87	98.87	98.87	98.31	98.87	99.57	99.57	99.57	99.57	99.57
Contamination(%)	1.74	2.78	0.6	0.97	0.24	6.63	1.28	0.43	0.57	1.19	1.37

## Sheet: S3. Gilliamella in NCBI
genome of strains	host of strains	GenBank assembly accession
A-12-12	Apis mellifera	GCA_002141675.1
A-1-24	Apis mellifera	GCA_002141515.1
A-2-24	Apis mellifera	GCA_002141565.1
A-7-12	Apis mellifera	GCA_002141655.1
A-7-24	Apis mellifera	GCA_002141665.1
A8	Apis mellifera	GCA_002141555.1
A-8-12	Apis mellifera	GCA_002141715.1
A9	Apis mellifera	GCA_002141735.1
A-9-12	Apis mellifera	GCA_002141745.1
AM4	Apis mellifera	GCA_002141905.1
AM6	Apis mellifera	GCA_002141575.1
App2-1	Bombus appositus	GCA_001690255.1
App4-10	Bombus appositus	GCA_001690495.1
App6-5	Bombus appositus	GCA_001690525.1
AW11	Apis mellifera	GCA_002141815.1
AW13	Apis mellifera	GCA_002141755.1
Aw-17	Apis mellifera	GCA_002141595.1
Bif1-4	Bombus bifarius	GCA_001690535.1
Bim1-2	Bombus bimaculatus	GCA_001690835.1
Bim3-2	Bombus bimaculatus	GCA_001690575.1
Choc3-5	Bombus impatiens	GCA_001690585.1
Choc4-2	Bombus impatiens	GCA_001690355.1
Choc5-1	Bombus impatiens	GCA_001690595.1
Choc6-1	Bombus impatiens	GCA_001690385.1
DSM 104097	Apis mellifera	GCA_003201455.1
ESL0177	Apis mellifera	GCA_003202915.1
ESL0178	Apis mellifera	GCA_003202815.1
ESL0182	Apis mellifera	GCA_003202655.1
Fer1-1	Bombus fervidus	GCA_001690825.1
Fer2-1	Bombus fervidus	GCA_001690305.1
Fer4-1	Bombus fervidus	GCA_001690515.1
GillExp13	Bombus impatiens	GCA_001690815.1
Gris1-4	Bombus griseocollis	GCA_001690335.1
Gris3-2	Bombus griseocollis	GCA_001690345.1
HK2	Bombus pensylvanicus	GCA_001690265.1
HK7	Bombus pensylvanicus	GCA_001690795.1
Imp1-1	Bombus impatiens	GCA_001690415.1
Imp1-6	Bombus impatiens	GCA_001690425.1
M6-3G	Apis mellifera	GCA_001723875.1
N10	Apis mellifera	GCA_002141785.1
N-12-12	Apis mellifera	GCA_002088825.1
N-15-12	Apis mellifera	GCA_002088905.1
N2	Apis mellifera	GCA_002141855.1
N-22	Apis mellifera	GCA_002142285.1
N-28	Apis mellifera	GCA_002142345.1
N4	Apis mellifera	GCA_002141635.1
N6	Apis mellifera	GCA_002141885.1
N-9-4	Apis mellifera	GCA_002088895.1
Nev3-1	Bombus nevadensis	GCA_001690435.1
Nev5-1	Bombus nevadensis	GCA_001690895.1
Nev6-6	Bombus nevadensis	GCA_001690605.1
N-G5	Apis mellifera	GCA_002142265.1
NO10	Apis mellifera	GCA_002088845.1
NO5	Apis mellifera	GCA_002088855.1
NO6	Apis mellifera	GCA_002088795.1
NO8	Apis mellifera	GCA_002088815.1
Occ3-1	Bombus occidentalis	GCA_001690655.1
Occ4-3	Bombus occidentalis	GCA_001690675.1
P46G	Apis mellifera	GCA_001726005.1
P54G	Apis mellifera	GCA_001690735.1
SCGC AB-598-B02	Apis mellifera	GCA_000725165.1
SCGC AB-598-I20	Apis mellifera	GCA_000725175.1
W8127	Apis mellifera	GCA_007559145.1
W8131	Apis mellifera	GCA_007559165.1
WF3-4	Bombus pensylvanicus	GCA_001690275.1
wkB1	Apis mellifera	GCA_000599985.1
wkB108	Apis dorsata	GCA_001690195.1
wkB11	Bombus bimaculatus	GCA_000733115.1
wkB112	Apis dorsata	GCA_001690685.1
wkB171	Apis andreniformis	GCA_001693755.1
wkB178	Apis dorsata	GCA_001690705.1
wkB18	Bombus vagans	GCA_001690875.1
wkB195	Apis cerana	GCA_001690445.1
wkB292	Apis cerana	GCA_001690235.1
wkB30	Bombus vagans	GCA_000695585.1
wkB308	Apis cerana	GCA_001690185.1
wkB7	Apis mellifera	GCA_001693435.1
wkB72	Apis cerana	GCA_001693745.1
A7	Apis mellifera	GCA_002142015.1
B14384G10	Apis mellifera	GCA_016101685.1
B14384G12	Apis mellifera	GCA_016101825.1
B14384G13	Apis mellifera	GCA_016101705.1
B14384G15	Apis mellifera	GCA_016101805.1
B14384G7	Apis mellifera	GCA_016101735.1
B14384H2	Apis mellifera	GCA_016101655.1
B14448G11	Apis mellifera	GCA_016101765.1
B14448G12	Apis mellifera	GCA_016101715.1
B14448G7	Apis mellifera	GCA_016101785.1
ESL0232	Bombus terrestris	GCA_013346885.1
ESL0250	Bombus pascuorum	GCA_013345045.1
ESL0254	Bombus pascuorum	GCA_013344985.1
ESL0405	Apis cerana	GCA_019469205.1
ESL0441	Apis cerana	GCA_019469185.1
ESL0443	Apis cerana	GCA_019469165.1
Lep-s21	Bombus lepidus	GCA_009795895.1
Lep-s35	Bombus lepidus	GCA_009795845.1
Lep-s5	Bombus lepidus	GCA_009795905.1
M0320	Apis mellifera	GCA_016101635.1
M0364	Apis mellifera	GCA_016100565.1
N-G2	Apis mellifera	GCA_002142215.1
N-W3	Apis mellifera	GCA_002142275.1
Pas-s25	Bombus pascuorum	GCA_009795885.1
Pas-s27	Bombus pascuorum	GCA_009795865.1
Pas-s95	Bombus pascuorum	GCA_009795795.1
Pra-s52	Bombus pratorum	GCA_009795805.1
Pra-s54	Bombus pratorum	GCA_009795785.1
Pra-s60	Bombus pratorum	GCA_009795755.1
Pra-s65	Bombus pratorum	GCA_009795745.1
W8123	Apis mellifera	GCA_016101085.1
W8126	Apis mellifera	GCA_016102185.1
W8128	Apis mellifera	GCA_016100545.1
W8129	Apis mellifera	GCA_016101125.1
W8136	Apis mellifera	GCA_016101285.1
W8145	Apis mellifera	GCA_016101145.1
A-4-12	Apis mellifera	GCA_002141865.1
AM1	Apis mellifera	GCA_002141825.1
A-TSA1	Apis mellifera	GCA_002142035.1
A-TSA2	Apis mellifera	GCA_002142055.1
A-TSA3	Apis mellifera	GCA_002142065.1
A-TSA4	Apis mellifera	GCA_002142135.1
ESL0169	Apis mellifera	GCA_003202875.1
ESL0172	Apis mellifera	GCA_003202775.1
M1-2G	Apis mellifera	GCA_001690775.1
N-G1	Apis mellifera	GCA_002142185.1
N-G3	Apis mellifera	GCA_002142225.1
N-G4	Apis mellifera	GCA_002142255.1
NO1	Apis mellifera	GCA_002141945.1
NO12	Apis mellifera	GCA_002142085.1
NO13	Apis mellifera	GCA_002141975.1
NO14	Apis mellifera	GCA_002142115.1
NO15	Apis mellifera	GCA_002141935.1
NO16	Apis mellifera	GCA_002141985.1
NO3	Apis mellifera	GCA_002142155.1
NO4	Apis mellifera	GCA_002142165.1
P62G	Apis mellifera	GCA_001690755.1
P83G	Apis mellifera	GCA_001690175.1
SCGC AB-598-P17	Apis mellifera	GCA_000725245.1
isolate1	Bombus lapidarius	GCA_900103255.1
R-53248	Bombus terrestris	GCA_900103085.1
R-53144	Bombus pascuorum	GCA_900094935.1
isolate2	Bombus terrestris	GCA_900103085.1

## Sheet: S4. Snodgrassella in NCBI
genome of strains	host of strains	GenBank assembly accession
A-10-12	Apis mellifera	GCA_002088405.1
A11	Apis mellifera	GCA_002089015.1
A-11-12	Apis mellifera	GCA_002088695.1
A-1-12	Apis mellifera	GCA_002088735.1
A12	Apis mellifera	GCA_002088675.1
A2	Apis mellifera	GCA_002088395.1
A-2-12	Apis mellifera	GCA_002088585.1
A3	Apis mellifera	GCA_002088455.1
A5	Apis mellifera	GCA_002088475.1
A-5-24	Apis mellifera	GCA_002088465.1
A-9-24	Apis mellifera	GCA_002088515.1
App2-2	Bombus appositus	GCA_002777315.1
App4-8	Bombus appositus	GCA_002777425.1
App6-4	Bombus appositus	GCA_002777465.1
Aw-18	Apis mellifera	GCA_002088415.1
Aw-20	Apis mellifera	GCA_002019415.1
E1	Apis mellifera	GCA_002406645.1
ESL0196	Apis mellifera	GCA_003202885.1
Fer1-2	Bombus fervidus	GCA_002777415.1
Fer2-2	Bombus fervidus	GCA_002777485.1
Fer4-2	Bombus fervidus	GCA_002777495.1
Gris1-3	Bombus griseocollis	GCA_002777525.1
Gris1-6	Bombus griseocollis	GCA_002777615.1
Gris2-3-4	Bombus griseocollis	GCA_002777335.1
Gris3-4	Bombus griseocollis	GCA_002777595.1
HK3	Bombus pensylvanicus	GCA_002777705.1
HK9x	Bombus pensylvanicus	GCA_002777795.1
LMG 28360	Bombus terrestris	GCA_914768045.1
LMG 30236	Bombus pascuorum	GCA_914768025.1
MS1-3	Apis mellifera	GCA_002777925.1
N-23	Apis mellifera	GCA_002088655.1
N9	Apis mellifera	GCA_002088575.1
Nev3CBA3	Bombus nevadensis	GCA_002777575.1
N-S1	Apis mellifera	GCA_002088755.1
N-S2	Apis mellifera	GCA_002088595.1
N-S3	Apis mellifera	GCA_002088635.1
N-S4	Apis mellifera	GCA_002088665.1
N-S5	Apis mellifera	GCA_002088765.1
N-W4	Apis mellifera	GCA_002088525.1
N-W7	Apis mellifera	GCA_002088555.1
Occ4-2	Bombus occidentalis	GCA_002777635.1
PEB0171	Apis mellifera	GCA_002777865.1
PEB0178	Apis mellifera	GCA_002777875.1
Pens2-2-5	Bombus pensylvanicus	GCA_002777325.1
R-53528	Bombus hypnorum	GCA_914768055.1
R-53633	Bombus pascuorum	GCA_914768065.1
R-53680	Bombus lapidarius	GCA_914768095.1
R-54236	Bombus lucorum	GCA_914768085.1
R-54678	Bombus lucorum	GCA_914768035.1
R-54841	Bombus terrestris	GCA_914768075.1
R-54863	Bombus lapidarius	GCA_914768015.1
Ruf1-X	Bombus rufocinctus	GCA_002777675.1
SCGC AB-598-J21	apis mellifera	GCA_000722505.1
SCGC AB-598-O11	apis mellifera	GCA_000725185.1
SCGC AB-598-P14	apis mellifera	GCA_000725145.1
Snod2-1-5	Bombus impatiens	GCA_002777345.1
Nev4-2	Bombus nevadensis	GCA_002777825.1
WF3-3	Apis mellifera	GCA_002777745.1
wkB12	Bombus bimaculatus	GCA_000695565.1
wkB2	Apis mellifera	GCA_022870965.1
wkB237	Apis andreniformis	GCA_002777775.1
wkB273	Apis florea	GCA_002777655.1
wkB29	Bombus vagans	GCA_000695545.1
wkB298	Apis cerana	GCA_002777855.1
wkB332	Apis mellifera	GCA_002777695.1
wkB339	Apis mellifera	GCA_002777815.1
wkB9	Apis mellifera	GCA_002777735.1
ESL0253	Apis mellifera	GCA_013344965.1
ESL0304	Apis mellifera	GCA_013344995.1
ESL0323	Apis mellifera	GCA_013346865.1
ESL0324	Apis mellifera	GCA_013344955.1
M0110	Apis mellifera	GCA_016101465.1
M0112	Apis mellifera	GCA_016101495.1
M0118	Apis mellifera	GCA_016101535.1
M0351	Apis mellifera	GCA_016100575.1
R-53583	none	GCA_900094895.1
W6238H11	Apis mellifera	GCA_016100525.1
W6238H14	Apis mellifera	GCA_016100485.1
W8124	Apis mellifera	GCA_016100875.1
W8132	Apis mellifera	GCA_016100865.1
W8134	Apis mellifera	GCA_016101245.1
W8135	Apis mellifera	GCA_016101225.1
W8158	Apis mellifera	GCA_016100435.1

## Sheet: S5.
Label	Description
arylpolyene	Aryl polyene cluster
butyrolactone	Butyrolactone cluster
CDPS	tRNA-dependent cyclodipeptide synthases
NRPS	Non-ribosomal peptide synthetase cluster
thiopeptide	Thiopeptide cluster
phenazine	Phenazine cluster
RRE-containing	RRE-element containing cluster
siderophore	Siderophore cluster
acyl_amino_acids	N-acyl amino acid cluster
terpene	Terpene

## Sheet: S6.
Genome no.	Organism name	No. of core genes	No. of accessory genes	No. of unique genes	No. of exclusively absent genes
1	G_apicola_A-1-24_Apis_mellifera.faa	250	2344	1	0
2	G_apicola_A-2-24_Apis_mellifera.faa	250	2348	0	0
3	G_apicola_A-7-12_Apis_mellifera.faa	250	2354	0	0
4	G_apicola_A-7-24_Apis_mellifera.faa	250	2236	0	0
5	G_apicola_A8_Apis_mellifera.faa	250	2209	1	0
6	G_apicola_A-8-12_Apis_mellifera.faa	250	2222	1	0
7	G_apicola_A9_Apis_mellifera.faa	250	2184	2	0
8	G_apicola_A-9-12_Apis_mellifera.faa	250	2344	0	0
9	G_apicola_A-12-12_Apis_mellifera.faa	250	2234	0	0
10	G_apicola_AM4_Apis_mellifera.faa	250	2211	4	0
11	G_apicola_AM6_Apis_mellifera.faa	250	2111	13	2
12	G_apicola_App2-1_Bombus_appositus.faa	250	1722	14	1
13	G_apicola_App4-10_Bombus_appositus.faa	250	1722	10	0
14	G_apicola_App6-5_Bombus_appositus.faa	250	1862	33	1
15	G_apicola_AW11_Apis_mellifera.faa	250	2199	6	1
16	G_apicola_AW13_Apis_mellifera.faa	250	2310	2	0
17	G_apicola_Aw-17_Apis_mellifera.faa	250	2219	0	0
18	G_apicola_Bif1-4_Bombus_bifarius.faa	250	1755	44	0
19	G_apicola_Bim1-2_Bombus_bimaculatus.faa	250	1974	1	0
20	G_apicola_Bim3-2_Bombus_bimaculatus.faa	250	1950	2	1
21	G_apicola_Choc3-5_Bombus_impatiens.faa	250	1565	6	0
22	G_apicola_Choc4-2_Bombus_impatiens.faa	250	1618	7	0
23	G_apicola_Choc5-1_Bombus_impatiens.faa	250	1939	21	0
24	G_apicola_Choc6-1_Bombus_impatiens.faa	250	1520	6	0
25	G_apicola_DSM_104097_unkown.faa	250	2310	0	0
26	G_apicola_ESL0177_Apis_mellifera.faa	250	2370	40	0
27	G_apicola_ESL0178_Apis_mellifera.faa	250	2179	15	0
28	G_apicola_ESL0182_Apis_mellifera.faa	250	2510	120	0
29	G_apicola_Fer1-1_Bombus_fervidus.faa	250	2068	21	0
30	G_apicola_Fer2-1_Bombus_fervidus.faa	250	1897	18	1
31	G_apicola_Fer4-1_Bombus_fervidus.faa	250	1883	30	15
32	G_apicola_GillExp13_Bombus_impatiens.faa	250	1755	21	0
33	G_apicola_Gris1-4_Bombus_griseocollis.faa	250	1754	8	1
34	G_apicola_Gris3-2_Bombus_griseocollis.faa	250	1965	2	0
35	G_apicola_HK2_Bombus_pensylvanicus.faa	250	2170	3	0
36	G_apicola_HK7_Bombus_pensylvanicus.faa	250	2167	1	0
37	G_apicola_Imp1-1_Bombus_impatiens.faa	250	1737	0	0
38	G_apicola_Imp1-6_Bombus_impatiens.faa	250	1664	4	4
39	G_apicola_isolate_M6-3G_Apis_mellifera.faa	250	2007	23	0
40	G_apicola_isolate_P46G_Apis_mellifera.faa	250	2285	3611	1
41	G_apicola_N2_Apis_mellifera.faa	250	2189	0	0
42	G_apicola_N4_Apis_mellifera.faa	250	2188	1	0
43	G_apicola_N6_Apis_mellifera.faa	250	2192	1	0
44	G_apicola_N-9-4_Apis_mellifera.faa	250	2272	0	0
45	G_apicola_N10_Apis_mellifera.faa	250	2184	0	0
46	G_apicola_N-12-12_Apis_mellifera.faa	250	2277	0	0
47	G_apicola_N-15-12_Apis_mellifera.faa	250	2253	1	1
48	G_apicola_N-22_Apis_mellifera.faa	250	2226	4	0
49	G_apicola_N-28_Apis_mellifera.faa	250	2213	5	1
50	G_apicola_Nev3-1_Bombus_nevadensis.faa	250	2128	13	0
51	G_apicola_Nev5-1_Bombus_nevadensis.faa	250	2004	12	0
52	G_apicola_Nev6-6_Bombus_nevadensis.faa	250	2011	19	0
53	G_apicola_N-G5_Apis_mellifera.faa	250	2191	14	0
54	G_apicola_NO5_Apis_mellifera.faa	250	2273	0	0
55	G_apicola_NO6_Apis_mellifera.faa	250	2272	0	0
56	G_apicola_NO8_Apis_mellifera.faa	250	2221	2	0
57	G_apicola_NO10_Apis_mellifera.faa	250	2245	5	1
58	G_apicola_Occ3-1_Bombus_occidentalis.faa	250	1678	37	0
59	G_apicola_Occ4-3_Bombus_occidentalis.faa	250	2002	14	0
60	G_apicola_P54G_Apis_mellifera.faa	250	2321	1	0
61	G_apicola_SCGC_AB-598-B02_Apis_mellifera.faa	250	1138	30	165
62	G_apicola_SCGC_AB-598-I20_Apis_mellifera.faa	250	1520	70	86
63	G_apicola_W8127_Apis_mellifera.faa	250	2370	1	0
64	G_apicola_W8131_Apis_mellifera.faa	250	2090	28	0
65	G_apicola_WF3-4_Bombus_pensylvanicus.faa	250	2091	28	0
66	G_apicola_wkB1_Apis_mellifera.faa	250	2311	0	0
67	G_apicola_wkB7_Apis_mellifera.faa	250	2111	21	0
68	G_apicola_wkB11_Bombus_bimaculatus.faa	250	1635	15	0
69	G_apicola_wkB18_Bombus_vagans.faa	250	1728	12	0
70	G_apicola_wkB30_Bombus_vagans.faa	250	1744	2	0
71	G_apicola_wkB72_Apis_cerana.faa	250	1892	63	0
72	G_apicola_wkB108_Apis_dorsata.faa	250	2024	233	0
73	G_apicola_wkB112_Apis_dorsata.faa	250	1781	226	0
74	G_apicola_wkB171_Apis_andreniformis.faa	250	1972	39	0
75	G_apicola_wkB178_Apis_dorsata.faa	250	1650	138	0
76	G_apicola_wkB195_Apis_cerana.faa	250	1888	28	0
77	G_apicola_wkB292_Apis_cerana.faa	250	2013	31	0
78	G_apicola_wkB308_Apis_cerana.faa	250	1804	94	1
79	G_apis_A-4-12_Apis_mellifera.faa	250	1998	19	0
80	G_apis_AM1_Apis_mellifera.faa	250	1837	6	0
81	G_apis_A-TSA1_Apis_mellifera.faa	250	1855	0	0
82	G_apis_A-TSA2_Apis_mellifera.faa	250	1856	0	0
83	G_apis_A-TSA3_Apis_mellifera.faa	250	1861	0	0
84	G_apis_A-TSA4_Apis_mellifera.faa	250	1860	0	0
85	G_apis_ESL0169_Apis_mellifera.faa	250	1836	0	0
86	G_apis_ESL0172_Apis_mellifera.faa	250	2064	21	0
87	G_apis_M1-2G_Apis_mellifera.faa	250	1755	14	0
88	G_apis_N-G1_Apis_mellifera.faa	250	1856	3	0
89	G_apis_N-G3_Apis_mellifera.faa	250	1855	1	0
90	G_apis_N-G4_Apis_mellifera.faa	250	1857	2	0
91	G_apis_NO1_Apis_mellifera.faa	250	1891	1	0
92	G_apis_NO3_Apis_mellifera.faa	250	1900	1	0
93	G_apis_NO4_Apis_mellifera.faa	250	1886	1	3
94	G_apis_NO12_Apis_mellifera.faa	250	1897	0	0
95	G_apis_NO13_Apis_mellifera.faa	250	1901	0	0
96	G_apis_NO14_Apis_mellifera.faa	250	1898	1	0
97	G_apis_NO15_Apis_mellifera.faa	250	1900	0	0
98	G_apis_NO16_Apis_mellifera.faa	250	1902	0	0
99	G_apis_P62G_Apis_mellifera.faa	250	1933	5	0
100	G_apis_P83G_Apis_mellifera.faa	250	1844	4	0
101	G_apis_SCGC_AB-598-P17_Apis_mellifera.faa	250	985	18	152
102	G_bombi_isolate1_Bombus_lapidarius.faa	250	2047	23	2
103	G_bombicola_strain_R-53248_Bombus_terrestris.faa	250	1777	5	0
104	G_intestini_strain_R-53144_Bombus_pascuorum.faa	250	1946	30	0
105	G_lanzhouW.faa	250	1897	11	0
106	G_mensalis_isolate2_Bombus_terrestris.faa	250	1723	30	0
107	G_ouzhouW.faa	250	1927	28	0
108	G_sp_A7_Apis_mellifera.faa	250	2048	23	0
109	G_sp_B14384G7_Apis_mellifera.faa	250	2016	0	0
110	G_sp_B14384G10_Apis_mellifera.faa	250	2016	0	0
111	G_sp_B14384G12_Apis_mellifera.faa	250	2245	0	0
112	G_sp_B14384G13_Apis_mellifera.faa	250	2016	0	0
113	G_sp_B14384G15_Apis_mellifera.faa	250	2241	1	0
114	G_sp_B14384H2_Apis_mellifera.faa	250	2017	0	0
115	G_sp_B14448G7_Apis_mellifera.faa	250	2162	0	0
116	G_sp_B14448G11_Apis_mellifera.faa	250	2159	0	0
117	G_sp_B14448G12_Apis_mellifera.faa	250	2161	0	0
118	G_sp_ESL0232_Bombus_terrestris.faa	250	1993	11	0
119	G_sp_ESL0250_Bombus_pascuorum.faa	250	2027	36	0
120	G_sp_ESL0254_Bombus_pascuorum.faa	250	1817	11	0
121	G_sp_ESL0405_Apis_cerana.faa	250	2015	47	0
122	G_sp_ESL0441_Apis_cerana.faa	250	1840	176	0
123	G_sp_ESL0443_Apis_cerana.faa	250	1794	22	0
124	G_sp_Lep-s5_Bombus_lepidus.faa	250	1923	2	0
125	G_sp_Lep-s21_Bombus_lepidus.faa	250	1922	0	0
126	G_sp_Lep-s35_Bombus_lepidus.faa	250	1924	0	0
127	G_sp_M0320_Apis_mellifera.faa	250	1870	5	0
128	G_sp_M0364_Apis_mellifera.faa	250	1845	2	0
129	G_sp_N-G2_Apis_mellifera.faa	250	2186	11	0
130	G_sp_N-W3_Apis_mellifera.faa	250	2145	7	0
131	G_sp_Pas-s25_Bombus_pascuorum.faa	250	2184	35	0
132	G_sp_Pas-s27_Bombus_pascuorum.faa	250	1896	22	0
133	G_sp_Pas-s95_Bombus_pascuorum.faa	250	1762	20	0
134	G_sp_Pra-s52_Bombus_pratorum.faa	250	1953	0	1
135	G_sp_Pra-s54_Bombus_pratorum.faa	250	1804	1	0
136	G_sp_Pra-s60_Bombus_pratorum.faa	250	1804	0	0
137	G_sp_Pra-s65_Bombus_pratorum.faa	250	1951	4	0
138	G_sp_W8123_Apis_mellifera.faa	250	1948	2	0
139	G_sp_W8126_Apis_mellifera.faa	250	2078	52	0
140	G_sp_W8128_Apis_mellifera.faa	250	1882	10	0
141	G_sp_W8129_Apis_mellifera.faa	250	1949	0	0
142	G_sp_W8136_Apis_mellifera.faa	250	2376	1	0
143	G_sp_W8145_Apis_mellifera.faa	250	2068	2	0
144	G_xinjiangM.faa	250	1765	0	0
145	G_xinjiangQ.faa	250	1769	1	0
146	G_xinjiangW.faa	250	1825	15	0
147	G_zhongW.faa	250	2040	49	0

## Sheet: S7.
Genome no.	Organism name	No. of core genes	No. of accessory genes	No. of unique genes	No. of exclusively absent genes
1	S_alvi_A-1-12_apis_mellifera.faa	314	1814	0	0
2	S_alvi_A2_apis_mellifera.faa	314	1730	0	0
3	S_alvi_A-2-12_apis_mellifera.faa	314	1812	0	0
4	S_alvi_A3_apis_mellifera.faa	314	1730	0	0
5	S_alvi_A5_apis_mellifera.faa	314	1727	2	1
6	S_alvi_A-5-24_apis_mellifera.faa	314	1795	1	0
7	S_alvi_A-9-24_apis_mellifera.faa	314	1813	0	0
8	S_alvi_A-10-12_apis_mellifera.faa	314	1812	0	0
9	S_alvi_A11_apis_mellifera.faa	314	1733	1	0
10	S_alvi_A-11-12_apis_mellifera.faa	314	1804	0	0
11	S_alvi_A12_apis_mellifera.faa	314	1670	5	0
12	S_alvi_App2-2_Bombus_appositus.faa	314	1726	19	0
13	S_alvi_App4-8_Bombus_appositus.faa	314	1762	2	0
14	S_alvi_App6-4_Bombus_appositus.faa	314	1840	9	0
15	S_alvi_Aw-18_apis_mellifera.faa	314	1795	0	0
16	S_alvi_Aw-20_apis_mellifera.faa	314	1795	0	0
17	S_alvi_E1_apis_mellifera.faa	314	1662	21	3
18	S_alvi_ESL0196_apis_mellifera.faa	314	1733	9	0
19	S_alvi_Fer1-2_Bombus_fervidus.faa	314	1719	15	0
20	S_alvi_Fer2-2_Bombus_fervidus.faa	314	1631	4	0
21	S_alvi_Fer4-2_Bombus_fervidus.faa	314	1753	16	0
22	S_alvi_Gris1-3_Bombus_griseocollis.faa	314	1752	0	0
23	S_alvi_Gris1-6_Bombus_griseocollis.faa	314	1753	0	0
24	S_alvi_Gris2-3-4_Bombus_griseocollis.faa	314	1750	0	0
25	S_alvi_Gris3-4_Bombus_griseocollis.faa	314	1713	0	0
26	S_alvi_HK3_Bombus_pensylvanicus.faa	314	1821	19	0
27	S_alvi_HK9x_Bombus_pensylvanicus.faa	314	1794	1	0
28	S_alvi_LMG_28360_Bombus_terrestris.faa	314	1711	0	0
29	S_alvi_LMG_30236_Bombus_pascuorum.faa	314	1765	22	0
30	S_alvi_MS1-3_apis_mellifera.faa	314	1782	11	0
31	S_alvi_N9_apis_mellifera.faa	314	1682	1	0
32	S_alvi_N-23_apis_mellifera.faa	314	1688	0	0
33	S_alvi_Nev3CBA3_Bombus_nevadensis.faa	314	1860	16	0
34	S_alvi_N-S1_apis_mellifera.faa	314	1691	0	2
35	S_alvi_N-S2_apis_mellifera.faa	314	1696	0	0
36	S_alvi_N-S3_apis_mellifera.faa	314	1754	16	0
37	S_alvi_N-S4_apis_mellifera.faa	314	1699	0	0
38	S_alvi_N-S5_apis_mellifera.faa	314	1702	0	0
39	S_alvi_N-W4_apis_mellifera.faa	314	1699	0	0
40	S_alvi_N-W7_apis_mellifera.faa	314	1720	2	0
41	S_alvi_Occ4-2_Bombus_occidentalis.faa	314	1693	25	0
42	S_alvi_PEB0171_apis_mellifera.faa	314	1810	6	0
43	S_alvi_PEB0178_apis_mellifera.faa	314	1806	3	1
44	S_alvi_Pens2-2-5_Bombus_pensylvanicus.faa	314	1787	4	0
45	S_alvi_R-53528_Bombus_hypnorum.faa	314	1640	19	0
46	S_alvi_R-53633_Bombus_pascuorum.faa	314	1710	0	0
47	S_alvi_R-53680_Bombus_lapidarius.faa	314	1775	30	0
48	S_alvi_R-54236_Bombus_lucorum.faa	314	1713	1	0
49	S_alvi_R-54678_Bombus_lucorum.faa	314	1652	7	0
50	S_alvi_R-54841_Bombus_terrestris.faa	314	1705	0	0
51	S_alvi_R-54863_Bombus_lapidarius.faa	314	1715	35	1
52	S_alvi_Ruf1-X_Bombus_rufocinctus.faa	314	1675	8	0
53	S_alvi_SCGC_AB-598-J21_apis_mellifera.faa	314	1474	20	24
54	S_alvi_SCGC_AB-598-O11_apis_mellifera.faa	314	840	20	254
55	S_alvi_SCGC_AB-598-P14_apis_mellifera.faa	314	733	22	316
56	S_alvi_Snod2-1-5_Bombus_impatiens.faa	314	1697	15	0
57	S_alvi_strain_Nev4-2_Bombus_nevadensis.faa	314	1733	23	6
58	S_alvi_WF3-3_apis_mellifera.faa	314	1803	20	0
59	S_alvi_wkB2_apis_mellifera.faa	314	1800	0	0
60	S_alvi_wkB9_apis_mellifera.faa	314	1799	0	0
61	S_alvi_wkB12_Bombus_bimaculatus.faa	314	1707	11	0
62	S_alvi_wkB29_Bombus_vagans.faa	314	1702	1	0
63	S_alvi_wkB237_apis_andreniformis.faa	314	1618	35	0
64	S_alvi_wkB273_Apis_florea.faa	314	1621	23	1
65	S_alvi_wkB298_Apis_cerana.faa	314	1588	32	0
66	S_alvi_wkB332_apis_mellifera.faa	314	1753	0	0
67	S_alvi_wkB339_apis_mellifera.faa	314	1753	0	0
68	S_ouzhouW.faa	314	1755	10	0
69	S_sp_ESL0253_apis_mellifera.faa	314	1721	35	0
70	S_sp_ESL0304_apis_mellifera.faa	314	1711	4	0
71	S_sp_ESL0323_apis_mellifera.faa	314	1900	34	0
72	S_sp_ESL0324_apis_mellifera.faa	314	1871	23	0
73	S_sp_M0110_apis_mellifera.faa	314	1841	0	0
74	S_sp_M0112_apis_mellifera.faa	314	1842	0	0
75	S_sp_M0118_apis_mellifera.faa	314	1841	1	0
76	S_sp_M0351_apis_mellifera.faa	314	1707	16	0
77	S_sp_R-53583_unkown.faa	314	1703	0	0
78	S_sp_W6238H11_apis_mellifera.faa	314	1780	0	0
79	S_sp_W6238H14_apis_mellifera.faa	314	1779	0	0
80	S_sp_W8124_apis_mellifera.faa	314	1677	1	0
81	S_sp_W8132_apis_mellifera.faa	314	1720	1	0
82	S_sp_W8134_apis_mellifera.faa	314	1731	0	0
83	S_sp_W8135_apis_mellifera.faa	314	1731	0	0
84	S_sp_W8158_apis_mellifera.faa	314	1847	23	0
85	S_xinjiangM.faa	314	1754	2	0
86	S_xinjiangQ.faa	314	1757	8	0
87	S_xinjiangW.faa	314	1787	49	0
88	S_yiW.faa	314	1711	5	0

## Sheet: S8.
MAJOR_KEGG_CATEGORY	KEGG SUB-CATEGORY	KEGG PATHWAY	CORE	ACCESSORY	UNIQUE
Cellular_Processes	Cell_growth_and_death	04110 Cell cycle [PATH:ko04110]	0	0	0
		04111 Cell cycle - yeast [PATH:ko04111]	0	1	0
		04112 Cell cycle - Caulobacter [PATH:ko04112]	7	7	9
		04113 Meiosis - yeast [PATH:ko04113]	0	0	0
		04114 Oocyte meiosis [PATH:ko04114]	0	0	0
		04115 p53 signaling pathway [PATH:ko04115]	0	0	0
		04210 Apoptosis [PATH:ko04210]	0	0	0
	Cell_motility	02030 Bacterial chemotaxis [PATH:ko02030]	5	5	15
		02040 Flagellar assembly [PATH:ko02040]	29	16	5
		04810 Regulation of actin cytoskeleton [PATH:ko04810]	0	0	0
	Cellular_commiunity	04510 Focal adhesion [PATH:ko04510]	0	0	2
		04520 Adherens junction [PATH:ko04520]	0	0	0
		04530 Tight junction [PATH:ko04530]	0	0	0
		04540 Gap junction [PATH:ko04540]	0	0	0
		04550 Signaling pathways regulating pluripotency of stem cells [PATH:ko04550]	0	0	0
	Transport_and_catabolism	04140 Regulation of autophagy [PATH:ko04140]	0	0	0
		04142 Lysosome [PATH:ko04142]	0	1	1
		04144 Endocytosis [PATH:ko04144]	0	1	0
		04145 Phagosome [PATH:ko04145]	0	0	0
		04146 Peroxisome [PATH:ko04146]	1	5	9
Environmental_Information_Processing	Membrane_transport	02010 ABC transporters [PATH:ko02010]	6	131	113
		02060 Phosphotransferase system (PTS) [PATH:ko02060]	3	109	49
		03070 Bacterial secretion system [PATH:ko03070]	5	18	24
	Signal_transduction	02020 Two-component system [PATH:ko02020]	13	53	74
		04010 MAPK signaling pathway [PATH:ko04010]	0	0	0
		04011 MAPK signaling pathway - yeast [PATH:ko04011]	0	1	0
		04012 ErbB signaling pathway [PATH:ko04012]	0	0	0
		04013 MAPK signaling pathway - fly [PATH:ko04013]	0	0	0
		04014 Ras signaling pathway [PATH:ko04014]	0	1	0
		04015 Rap1 signaling pathway [PATH:ko04015]	0	0	0
		04020 Calcium signaling pathway [PATH:ko04020]	0	0	0
		04022 cGMP - PKG signaling pathway [PATH:ko04022]	0	0	0
		04024 cAMP signaling pathway [PATH:ko04024]	0	1	0
		04064 NF-kappa B signaling pathway [PATH:ko04064]	0	0	0
		04066 HIF-1 signaling pathway [PATH:ko04066]	0	3	3
		04068 FoxO signaling pathway [PATH:ko04068]	1	1	3
		04070 Phosphatidylinositol signaling system [PATH:ko04070]	0	5	1
		04071 Sphingolipid signaling pathway [PATH:ko04071]	0	1	0
		04075 Plant hormone signal transduction [PATH:ko04075]	0	0	0
		04150 mTOR signaling pathway [PATH:ko04150]	0	0	0
		04151 PI3K-Akt signaling pathway [PATH:ko04151]	0	1	2
		04152 AMPK signaling pathway [PATH:ko04152]	0	2	0
		04310 Wnt signaling pathway [PATH:ko04310]	0	0	0
		04330 Notch signaling pathway [PATH:ko04330]	0	0	0
		04340 Hedgehog signaling pathway [PATH:ko04340]	0	0	0
		04350 TGF-beta signaling pathway [PATH:ko04350]	0	0	0
		04370 VEGF signaling pathway [PATH:ko04370]	0	0	0
		04390 Hippo signaling pathway [PATH:ko04390]	0	0	0
		04391 Hippo signaling pathway -fly [PATH:ko04391]	0	0	0
		04630 Jak-STAT signaling pathway [PATH:ko04630]	0	0	0
		04668 TNF signaling pathway [PATH:ko04668]	0	0	0
	Signaling_molecules_and_interaction	04060 Cytokine-cytokine receptor interaction [PATH:ko04060]	0	0	0
		04080 Neuroactive ligand-receptor interaction [PATH:ko04080]	0	0	0
		04512 ECM-receptor interaction [PATH:ko04512]	0	0	2
		04514 Cell adhesion molecules (CAMs) [PATH:ko04514]	0	0	0
Genetic_Information_Processing	Folding,_sorting_and_degradation	03018 RNA degradation [PATH:ko03018]	2	15	7
		03050 Proteasome [PATH:ko03050]	0	0	0
		03060 Protein export [PATH:ko03060]	4	12	15
		04120 Ubiquitin mediated proteolysis [PATH:ko04120]	0	2	1
		04122 Sulfur relay system [PATH:ko04122]	1	12	13
		04130 SNARE interactions in vesicular transport [PATH:ko04130]	0	0	0
		04141 Protein processing in endoplasmic reticulum [PATH:ko04141]	0	7	3
	Replication_and_repair	03030 DNA replication [PATH:ko03030]	3	16	22
		03410 Base excision repair [PATH:ko03410]	1	10	12
		03420 Nucleotide excision repair [PATH:ko03420]	2	7	11
		03430 Mismatch repair [PATH:ko03430]	5	18	23
		03440 Homologous recombination [PATH:ko03440]	5	22	23
		03450 Non-homologous end-joining [PATH:ko03450]	0	0	0
		03460 Fanconi anemia pathway [PATH:ko03460]	0	0	0
	Transcription	03020 RNA polymerase [PATH:ko03020]	2	2	6
		03022 Basal transcription factors [PATH:ko03022]	0	0	0
		03040 Spliceosome [PATH:ko03040]	0	0	0
	Translation	00970 Aminoacyl-tRNA biosynthesis [PATH:ko00970]	5	20	25
		03008 Ribosome biogenesis in eukaryotes [PATH:ko03008]	1	1	0
		03010 Ribosome [PATH:ko03010]	6	49	23
		03013 RNA transport [PATH:ko03013]	0	3	1
		03015 mRNA surveillance pathway [PATH:ko03015]	0	0	0
Human_Diseases	Cancers	05200 Pathways in cancer [PATH:ko05200]	0	1	1
		05202 Transcriptional misregulation in cancers [PATH:ko05202]	0	0	0
		05203 Viral carcinogenesis [PATH:ko05203]	0	1	1
		05204 Chemical carcinogenesis [PATH:ko05204]	0	0	0
		05205 Proteoglycans in cancer [PATH:ko05205]	0	1	0
		05206 MicroRNAs in cancer [PATH:ko05206]	0	20	7
		05210 Colorectal cancer [PATH:ko05210]	0	0	0
		05211 Renal cell carcinoma [PATH:ko05211]	0	0	1
		05212 Pancreatic cancer [PATH:ko05212]	0	0	0
		05213 Endometrial cancer [PATH:ko05213]	0	0	0
		05214 Glioma [PATH:ko05214]	0	0	0
		05215 Prostate cancer [PATH:ko05215]	0	1	0
		05216 Thyroid cancer [PATH:ko05216]	0	0	0
		05217 Basal cell carcinoma [PATH:ko05217]	0	0	0
		05218 Melanoma [PATH:ko05218]	0	0	0
		05219 Bladder cancer [PATH:ko05219]	0	0	0
		05220 Chronic myeloid leukemia [PATH:ko05220]	0	0	0
		05221 Acute myeloid leukemia [PATH:ko05221]	0	0	0
		05222 Small cell lung cancer [PATH:ko05222]	0	0	0
		05223 Non-small cell lung cancer [PATH:ko05223]	0	0	0
		05230 Central carbon metabolism in cancer [PATH:ko05230]	1	3	7
		05231 Choline metabolism in cancer [PATH:ko05231]	0	2	0
	Cardiovascular_diseases	05410 Hypertrophic cardiomyopathy (HCM) [PATH:ko05410]	0	0	0
		05412 Arrhythmogenic right ventricular cardiomyopathy (ARVC) [PATH:ko05412]	0	0	0
		05414 Dilated cardiomyopathy (DCM) [PATH:ko05414]	0	0	0
		05416 Viral myocarditis [PATH:ko05416]	0	0	0
	Drug_resistance	01501 beta-Lactam resistance [PATH:ko01501]	3	11	19
		01502 Vancomycin resistance [PATH:ko01502]	4	1	14
		01503 Cationic antimicrobial peptide (CAMP) resistance [PATH:ko01503]	2	17	4
	Endocrine_and_metabolic_diseases	04930 Type II diabetes mellitus [PATH:ko04930]	0	1	1
		04932 Non-alcoholic fatty liver disease (NAFLD) [PATH:ko04932]	0	0	2
		04940 Type I diabetes mellitus [PATH:ko04940]	1	1	0
		04950 Maturity onset diabetes of the young [PATH:ko04950]	0	0	0
	Immune_diseases	05310 Asthma [PATH:ko05310]	0	0	0
		05320 Autoimmune thyroid disease [PATH:ko05320]	0	0	0
		05321 Inflammatiory bowel disease (IBD) [PATH:ko05321]	0	0	0
		05322 Systemic lupus erythematosus [PATH:ko05322]	0	0	0
		05323 Rheumatoid arthritis [PATH:ko05323]	0	0	0
		05330 Allograft rejection [PATH:ko05330]	0	0	0
		05332 Graft-versus-host disease [PATH:ko05332]	0	0	0
		05340 Primary immunodeficiency [PATH:ko05340]	0	2	0
	Infectious_diseases	05100 Bacterial invasion of epithelial cells [PATH:ko05100]	0	1	1
		05110 Vibrio cholerae infection [PATH:ko05110]	0	0	0
		05111 Vibrio cholerae pathogenic cycle [PATH:ko05111]	2	3	2
		05120 Epithelial cell signaling in Helicobacter pylori infection [PATH:ko05120]	0	8	7
		05130 Pathogenic Escherichia coli infection [PATH:ko05130]	0	0	0
		05131 Shigellosis [PATH:ko05131]	0	0	0
		05132 Salmonella infection [PATH:ko05132]	1	1	0
		05133 Pertussis [PATH:ko05133]	1	46	6
		05134 Legionellosis [PATH:ko05134]	2	2	1
		05140 Leishmaniasis [PATH:ko05140]	0	0	0
		05142 Chagas disease (American trypanosomiasis) [PATH:ko05142]	0	0	0
		05143 African trypanosomiasis [PATH:ko05143]	0	0	0
		05144 Malaria [PATH:ko05144]	0	0	0
		05145 Toxoplasmosis [PATH:ko05145]	0	0	0
		05146 Amoebiasis [PATH:ko05146]	0	0	2
		05150 Staphylococcus aureus infection [PATH:ko05150]	0	1	1
		05152 Tuberculosis [PATH:ko05152]	1	2	3
		05160 Hepatitis C [PATH:ko05160]	0	0	0
		05161 Hepatitis B [PATH:ko05161]	0	0	0
		05162 Measles [PATH:ko05162]	0	0	0
		05164 Influenza A [PATH:ko05164]	0	0	0
		05166 HTLV-I infection [PATH:ko05166]	0	0	0
		05168 Herpes simplex infection [PATH:ko05168]	0	0	0
		05169 Epstein-Barr virus infection [PATH:ko05169]	0	0	0
	Neurodegenerative_diseases	05010 Alzheimer's disease [PATH:ko05010]	0	2	3
		05012 Parkinson's disease [PATH:ko05012]	0	0	2
		05014 Amyotrophic lateral sclerosis (ALS) [PATH:ko05014]	0	1	3
		05016 Huntington's disease [PATH:ko05016]	1	0	4
		05020 Prion diseases [PATH:ko05020]	0	0	1
	Substance_dependence	05030 Cocaine addiction [PATH:ko05030]	0	0	0
		05031 Amphetamine addiction [PATH:ko05031]	0	0	0
		05032 Morphine addiction [PATH:ko05032]	0	0	0
		05033 Nicotine addiction [PATH:ko05033]	0	0	0
		05034 Alcoholism [PATH:ko05034]	0	0	0
Metabolism	Amino_acid_metabolism	00250 Alanine, aspartate and glutamate metabolism [PATH:ko00250]	2	18	25
		00260 Glycine, serine and threonine metabolism [PATH:ko00260]	2	32	23
		00270 Cysteine and methionine metabolism [PATH:ko00270]	3	45	35
		00280 Valine, leucine and isoleucine degradation [PATH:ko00280]	0	4	19
		00290 Valine, leucine and isoleucine biosynthesis [PATH:ko00290]	4	10	10
		00300 Lysine biosynthesis [PATH:ko00300]	2	16	10
		00310 Lysine degradation [PATH:ko00310]	0	3	9
		00330 Arginine and proline metabolism [PATH:ko00330]	1	18	30
		00340 Histidine metabolism [PATH:ko00340]	0	11	8
		00350 Tyrosine metabolism [PATH:ko00350]	1	9	4
		00360 Phenylalanine metabolism [PATH:ko00360]	1	5	5
		00380 Tryptophan metabolism [PATH:ko00380]	0	3	10
		00400 Phenylalanine, tyrosine and tryptophan biosynthesis [PATH:ko00400]	5	16	11
	Biosynthesis_of_other_secondary_metabolites	00231 Puromycin biosynthesis [PATH:ko00231]	0	0	0
		00232 Caffeine metabolism [PATH:ko00232]	0	0	0
		00254 Aflatoxin biosynthesis [PATH:ko00254]	0	0	0
		00261 Monobactam biosynthesis [PATH:ko00261]	0	10	6
		00311 Penicillin and cephalosporin biosynthesis [PATH:ko00311]	0	1	0
		00331 Clavulanic acid biosynthesis [PATH:ko00331]	0	0	0
		00332 Carbapenem biosynthesis [PATH:ko00332]	0	2	1
		00401 Novobiocin biosynthesis [PATH:ko00401]	1	4	2
		00402 Benzoxazinoid biosynthesis [PATH:ko00402]	0	0	0
		00403 Indole diterpene alkaloid biosynthesis [PATH:ko00403]	0	0	0
		00521 Streptomycin biosynthesis [PATH:ko00521]	0	10	11
		00524 Butirosin and neomycin biosynthesis [PATH:ko00524]	0	2	4
		00901 Indole alkaloid biosynthesis [PATH:ko00901]	0	0	0
		00940 Phenylpropanoid biosynthesis [PATH:ko00940]	0	2	0
		00941 Flavonoid biosynthesis [PATH:ko00941]	0	0	0
		00942 Anthocyanin biosynthesis [PATH:ko00942]	0	0	0
		00943 Isoflavonoid biosynthesis [PATH:ko00943]	0	0	0
		00944 Flavone and flavonol biosynthesis [PATH:ko00944]	0	0	0
		00945 Stilbenoid, diarylheptanoid and gingerol biosynthesis [PATH:ko00945]	0	0	0
		00950 Isoquinoline alkaloid biosynthesis [PATH:ko00950]	1	1	1
		00960 Tropane, piperidine and pyridine alkaloid biosynthesis [PATH:ko00960]	1	3	1
		00965 Betalain biosynthesis [PATH:ko00965]	0	0	0
		00966 Glucosinolate biosynthesis [PATH:ko00966]	0	0	0
		01058 Acridone alkaloid biosynthesis [PATH:ko01058]	0	0	0
	Carbohydrate_metabolism	00010 Glycolysis / Gluconeogenesis [PATH:ko00010]	3	47	39
		00020 Citrate cycle (TCA cycle) [PATH:ko00020]	2	10	17
		00030 Pentose phosphate pathway [PATH:ko00030]	5	44	27
		00040 Pentose and glucuronate interconversions [PATH:ko00040]	2	38	17
		00051 Fructose and mannose metabolism [PATH:ko00051]	3	79	23
		00052 Galactose metabolism [PATH:ko00052]	1	55	22
		00053 Ascorbate and aldarate metabolism [PATH:ko00053]	0	16	10
		00500 Starch and sucrose metabolism [PATH:ko00500]	1	33	23
		00520 Amino sugar and nucleotide sugar metabolism [PATH:ko00520]	3	69	39
		00562 Inositol phosphate metabolism [PATH:ko00562]	0	10	13
		00620 Pyruvate metabolism [PATH:ko00620]	1	31	32
		00630 Glyoxylate and dicarboxylate metabolism [PATH:ko00630]	3	19	30
		00640 Propanoate metabolism [PATH:ko00640]	4	21	17
		00650 Butanoate metabolism [PATH:ko00650]	1	20	22
		00660 C5-Branched dibasic acid metabolism [PATH:ko00660]	4	5	8
	Energy_metabolism	00190 Oxidative phosphorylation [PATH:ko00190]	7	15	39
		00195 Photosynthesis [PATH:ko00195]	6	2	7
		00196 Photosynthesis - antenna proteins [PATH:ko00196]	0	0	0
		00680 Methane metabolism [PATH:ko00680]	2	30	17
		00710 Carbon fixation in photosynthetic organisms [PATH:ko00710]	2	23	13
		00720 Carbon fixation pathways in prokaryotes [PATH:ko00720]	2	19	18
		00910 Nitrogen metabolism [PATH:ko00910]	1	7	9
		00920 Sulfur metabolism [PATH:ko00920]	0	17	9
	Glycan_biosynthesis_and_metabolism	00510 N-Glycan biosynthesis [PATH:ko00510]	0	0	0
		00511 Other glycan degradation [PATH:ko00511]	0	3	2
		00512 Mucin type O-glycan biosynthesis [PATH:ko00512]	0	0	0
		00513 Various types of N-glycan biosynthesis [PATH:ko00513]	0	0	0
		00514 Other types of O-glycan biosynthesis [PATH:ko00514]	0	0	0
		00531 Glycosaminoglycan degradation [PATH:ko00531]	0	2	0
		00532 Glycosaminoglycan biosynthesis - chondroitin sulfate / dermatan sulfate [PATH:ko00532]	0	0	0
		00533 Glycosaminoglycan biosynthesis - keratan sulfate [PATH:ko00533]	0	0	0
		00534 Glycosaminoglycan biosynthesis - heparan sulfate / heparin [PATH:ko00534]	0	0	0
		00540 Lipopolysaccharide biosynthesis [PATH:ko00540]	2	29	0
		00550 Peptidoglycan biosynthesis [PATH:ko00550]	10	12	27
		00563 Glycosylphosphatidylinositol(GPI)-anchor biosynthesis [PATH:ko00563]	0	0	0
		00601 Glycosphingolipid biosynthesis - lacto and neolacto series [PATH:ko00601]	0	0	0
		00603 Glycosphingolipid biosynthesis - globo series [PATH:ko00603]	0	2	1
		00604 Glycosphingolipid biosynthesis - ganglio series [PATH:ko00604]	0	1	0
	Lipid_metabolism	00061 Fatty acid biosynthesis [PATH:ko00061]	0	28	14
		00062 Fatty acid elongation [PATH:ko00062]	0	1	0
		00071 Fatty acid degradation [PATH:ko00071]	1	6	12
		00072 Synthesis and degradation of ketone bodies [PATH:ko00072]	0	2	7
		00073 Cutin, suberine and wax biosynthesis [PATH:ko00073]	0	0	0
		00100 Steroid biosynthesis [PATH:ko00100]	0	0	0
		00120 Primary bile acid biosynthesis [PATH:ko00120]	0	0	2
		00121 Secondary bile acid biosynthesis [PATH:ko00121]	0	0	2
		00140 Steroid hormone biosynthesis [PATH:ko00140]	0	0	0
		00561 Glycerolipid metabolism [PATH:ko00561]	0	20	9
		00564 Glycerophospholipid metabolism [PATH:ko00564]	3	14	11
		00565 Ether lipid metabolism [PATH:ko00565]	0	1	0
		00590 Arachidonic acid metabolism [PATH:ko00590]	0	0	0
		00591 Linoleic acid metabolism [PATH:ko00591]	0	2	1
		00592 alpha-Linolenic acid metabolism [PATH:ko00592]	0	0	2
		00600 Sphingolipid metabolism [PATH:ko00600]	0	2	2
		01040 Biosynthesis of unsaturated fatty acids [PATH:ko01040]	0	9	4
	Metabolism_of_cofactors_and_vitamins	00130 Ubiquinone and other terpenoid-quinone biosynthesis [PATH:ko00130]	1	10	11
		00670 One carbon pool by folate [PATH:ko00670]	2	8	5
		00730 Thiamine metabolism [PATH:ko00730]	4	4	17
		00740 Riboflavin metabolism [PATH:ko00740]	0	6	4
		00750 Vitamin B6 metabolism [PATH:ko00750]	0	8	5
		00760 Nicotinate and nicotinamide metabolism [PATH:ko00760]	2	14	11
		00770 Pantothenate and CoA biosynthesis [PATH:ko00770]	3	16	15
		00780 Biotin metabolism [PATH:ko00780]	0	18	8
		00785 Lipoic acid metabolism [PATH:ko00785]	0	2	3
		00790 Folate biosynthesis [PATH:ko00790]	2	14	17
		00830 Retinol metabolism [PATH:ko00830]	0	3	0
		00860 Porphyrin and chlorophyll metabolism [PATH:ko00860]	3	13	17
	Metabolism_of_other_amino_acids	00410 beta-Alanine metabolism [PATH:ko00410]	1	3	6
		00430 Taurine and hypotaurine metabolism [PATH:ko00430]	0	5	4
		00440 Phosphonate and phosphinate metabolism [PATH:ko00440]	0	3	1
		00450 Selenocompound metabolism [PATH:ko00450]	1	11	10
		00460 Cyanoamino acid metabolism [PATH:ko00460]	1	6	3
		00471 D-Glutamine and D-glutamate metabolism [PATH:ko00471]	2	1	3
		00472 D-Arginine and D-ornithine metabolism [PATH:ko00472]	0	0	1
		00473 D-Alanine metabolism [PATH:ko00473]	1	1	6
		00480 Glutathione metabolism [PATH:ko00480]	2	11	5
	Metabolism_of_terpenoids_and_polyketides	00253 Tetracycline biosynthesis [PATH:ko00253]	0	5	2
		00281 Geraniol degradation [PATH:ko00281]	0	1	3
		00522 Biosynthesis of 12-, 14- and 16-membered macrolides [PATH:ko00522]	0	0	0
		00523 Polyketide sugar unit biosynthesis [PATH:ko00523]	0	5	2
		00900 Terpenoid backbone biosynthesis [PATH:ko00900]	3	8	13
		00902 Monoterpenoid biosynthesis [PATH:ko00902]	0	0	0
		00903 Limonene and pinene degradation [PATH:ko00903]	0	0	0
		00904 Diterpenoid biosynthesis [PATH:ko00904]	0	0	0
		00905 Brassinosteroid biosynthesis [PATH:ko00905]	0	0	0
		00906 Carotenoid biosynthesis [PATH:ko00906]	0	0	1
		00908 Zeatin biosynthesis [PATH:ko00908]	0	1	1
		00909 Sesquiterpenoid and triterpenoid biosynthesis [PATH:ko00909]	0	0	0
		00981 Insect hormone biosynthesis [PATH:ko00981]	0	0	0
		01051 Biosynthesis of ansamycins [PATH:ko01051]	0	4	3
		01052 Type I polyketide structures [PATH:ko01052]	0	0	0
		01053 Biosynthesis of siderophore group nonribosomal peptides [PATH:ko01053]	0	13	2
		01054 Nonribosomal peptide structures [PATH:ko01054]	0	9	2
		01055 Biosynthesis of vancomycin group antibiotics [PATH:ko01055]	0	2	0
		01056 Biosynthesis of type II polyketide backbone [PATH:ko01056]	0	0	0
		01057 Biosynthesis of type II polyketide products [PATH:ko01057]	0	0	0
	Nucleotide_metabolism	00230 Purine metabolism [PATH:ko00230]	8	64	51
		00240 Pyrimidine metabolism [PATH:ko00240]	7	42	47
	Overview	01200 Carbon metabolism [PATH:ko01200]	9	91	79
		01210 2-Oxocarboxylic acid metabolism [PATH:ko01210]	3	22	17
		01212 Fatty acid metabolism [PATH:ko01212]	0	30	22
		01220 Degradation of aromatic compounds [PATH:ko01220]	0	8	4
		01230 Biosynthesis of amino acids [PATH:ko01230]	14	130	85
	Xenobiotics_biodegradation_and_metabolism	00351 1,1,1-Trichloro-2,2-bis(4-chlorophenyl)ethane (DDT) degradation [PATH:ko00351]	0	0	0
		00361 Chlorocyclohexane and chlorobenzene degradation [PATH:ko00361]	0	0	2
		00362 Benzoate degradation [PATH:ko00362]	0	5	9
		00363 Bisphenol degradation [PATH:ko00363]	0	2	1
		00364 Fluorobenzoate degradation [PATH:ko00364]	0	0	0
		00365 Furfural degradation [PATH:ko00365]	0	0	0
		00621 Dioxin degradation [PATH:ko00621]	0	1	1
		00622 Xylene degradation [PATH:ko00622]	0	1	2
		00623 Toluene degradation [PATH:ko00623]	0	0	0
		00624 Polycyclic aromatic hydrocarbon degradation [PATH:ko00624]	0	0	0
		00625 Chloroalkane and chloroalkene degradation [PATH:ko00625]	0	7	3
		00626 Naphthalene degradation [PATH:ko00626]	0	5	1
		00627 Aminobenzoate degradation [PATH:ko00627]	0	4	3
		00633 Nitrotoluene degradation [PATH:ko00633]	0	2	1
		00642 Ethylbenzene degradation [PATH:ko00642]	0	0	2
		00643 Styrene degradation [PATH:ko00643]	0	2	1
		00791 Atrazine degradation [PATH:ko00791]	0	3	0
		00930 Caprolactam degradation [PATH:ko00930]	0	0	0
		00980 Metabolism of xenobiotics by cytochrome P450 [PATH:ko00980]	0	2	0
		00982 Drug metabolism - cytochrome P450 [PATH:ko00982]	0	2	0
		00983 Drug metabolism - other enzymes [PATH:ko00983]	0	5	5
		00984 Steroid degradation [PATH:ko00984]	0	0	0
Organismal_Systems	Circulatory_system	04260 Cardiac muscle contraction [PATH:ko04260]	0	0	2
		04261 Adrenergic signaling in cardiomyocytes [PATH:ko04261]	0	0	0
		04270 Vascular smooth muscle contraction [PATH:ko04270]	0	0	1
	Development	04320 Dorso-ventral axis formation [PATH:ko04320]	0	0	0
		04360 Axon guidance [PATH:ko04360]	0	0	0
		04380 Osteoclast differentiation [PATH:ko04380]	0	0	0
	Digestive_system	04970 Salivary secretion [PATH:ko04970]	0	0	0
		04971 Gastric acid secretion [PATH:ko04971]	0	0	0
		04972 Pancreatic secretion [PATH:ko04972]	0	0	0
		04973 Carbohydrate digestion and absorption [PATH:ko04973]	0	0	0
		04974 Protein digestion and absorption [PATH:ko04974]	0	1	3
		04975 Fat digestion and absorption [PATH:ko04975]	0	0	0
		04976 Bile secretion [PATH:ko04976]	0	0	0
		04977 Vitamin digestion and absorption [PATH:ko04977]	0	0	0
		04978 Mineral absorption [PATH:ko04978]	0	1	1
	Endocrine_system	03320 PPAR signaling pathway [PATH:ko03320]	0	0	5
		04614 Renin-angiotensin system [PATH:ko04614]	0	0	0
		04910 Insulin signaling pathway [PATH:ko04910]	0	2	2
		04911 Insulin secretion [PATH:ko04911]	0	0	0
		04912 GnRH signaling pathway [PATH:ko04912]	0	1	0
		04913 Ovarian Steroidogenesis [PATH:ko04913]	0	0	0
		04914 Progesterone-mediated oocyte maturation [PATH:ko04914]	0	1	0
		04915 Estrogen signaling pathway [PATH:ko04915]	0	1	0
		04916 Melanogenesis [PATH:ko04916]	0	0	0
		04917 Prolactin signaling pathway [PATH:ko04917]	0	1	1
		04918 Thyroid hormone synthesis [PATH:ko04918]	0	1	0
		04919 Thyroid hormone signaling pathway [PATH:ko04919]	0	0	0
		04920 Adipocytokine signaling pathway [PATH:ko04920]	0	0	3
		04921 Oxytocin signaling pathway [PATH:ko04921]	0	0	0
		04922 Glucagon signaling pathway [PATH:ko04922]	1	3	8
	Environmental_adaptation	04626 Plant-pathogen interaction [PATH:ko04626]	2	2	2
		04710 Circadian rhythm [PATH:ko04710]	0	0	0
		04711 Circadian rhythm - fly [PATH:ko04711]	0	0	0
		04712 Circadian rhythm - plant [PATH:ko04712]	0	0	0
		04713 Circadian entrainment [PATH:ko04713]	0	0	0
	Excretory_system	04960 Aldosterone-regulated sodium reabsorption [PATH:ko04960]	0	0	0
		04961 Endocrine and other factor-regulated calcium reabsorption [PATH:ko04961]	0	0	0
		04962 Vasopressin-regulated water reabsorption [PATH:ko04962]	0	0	0
		04964 Proximal tubule bicarbonate reclamation [PATH:ko04964]	0	0	1
		04966 Collecting duct acid secretion [PATH:ko04966]	0	0	0
	Immune_system	04062 Chemokine signaling pathway [PATH:ko04062]	0	0	0
		04610 Complement and coagulation cascades [PATH:ko04610]	0	0	0
		04611 Platelet activation [PATH:ko04611]	0	0	1
		04612 Antigen processing and presentation [PATH:ko04612]	0	1	0
		04620 Toll-like receptor signaling pathway [PATH:ko04620]	0	0	0
		04621 NOD-like receptor signaling pathway [PATH:ko04621]	0	1	0
		04622 RIG-I-like receptor signaling pathway [PATH:ko04622]	0	0	0
		04623 Cytosolic DNA-sensing pathway [PATH:ko04623]	0	0	0
		04640 Hematopoietic cell lineage [PATH:ko04640]	0	0	0
		04650 Natural killer cell mediated cytotoxicity [PATH:ko04650]	0	0	0
		04660 T cell receptor signaling pathway [PATH:ko04660]	0	0	0
		04662 B cell receptor signaling pathway [PATH:ko04662]	0	0	0
		04664 Fc epsilon RI signaling pathway [PATH:ko04664]	0	0	0
		04666 Fc gamma R-mediated phagocytosis [PATH:ko04666]	0	1	0
		04670 Leukocyte transendothelial migration [PATH:ko04670]	0	0	0
		04672 Intestinal immune network for IgA production [PATH:ko04672]	0	0	0
	Nervous_system	04720 Long-term potentiation [PATH:ko04720]	0	0	0
		04721 Synaptic vesicle cycle [PATH:ko04721]	0	0	0
		04722 Neurotrophin signaling pathway [PATH:ko04722]	0	0	0
		04723 Retrograde endocannabinoid signaling [PATH:ko04723]	0	1	1
		04724 Glutamatergic synapse [PATH:ko04724]	1	1	2
		04725 Cholinergic synapse [PATH:ko04725]	0	0	0
		04726 Serotonergic synapse [PATH:ko04726]	0	0	0
		04727 GABAergic synapse [PATH:ko04727]	1	1	2
		04728 Dopaminergic synapse [PATH:ko04728]	0	0	0
		04730 Long-term depression [PATH:ko04730]	0	0	0
	Sensory_system	04740 Olfactory transduction [PATH:ko04740]	0	0	0
		04742 Taste transduction [PATH:ko04742]	0	0	0
		04744 Phototransduction [PATH:ko04744]	0	0	0
		04745 Phototransduction - fly [PATH:ko04745]	0	0	0
		04750 Inflammatory mediator regulation of TRP channels [PATH:ko04750]	0	0	0

## Sheet: S9.
MAJOR_KEGG_CATEGORY	KEGG SUB-CATEGORY	KEGG PATHWAY	CORE	ACCESSORY	UNIQUE
Cellular_Processes	Cell_growth_and_death	04110 Cell cycle [PATH:ko04110]	0	0	0
		04111 Cell cycle - yeast [PATH:ko04111]	0	0	0
		04112 Cell cycle - Caulobacter [PATH:ko04112]	1	10	0
		04113 Meiosis - yeast [PATH:ko04113]	0	0	0
		04114 Oocyte meiosis [PATH:ko04114]	0	0	0
		04115 p53 signaling pathway [PATH:ko04115]	0	0	0
		04210 Apoptosis [PATH:ko04210]	0	0	0
	Cell_motility	02030 Bacterial chemotaxis [PATH:ko02030]	0	2	1
		02040 Flagellar assembly [PATH:ko02040]	0	1	0
		04810 Regulation of actin cytoskeleton [PATH:ko04810]	0	0	0
	Cellular_commiunity	04510 Focal adhesion [PATH:ko04510]	0	0	0
		04520 Adherens junction [PATH:ko04520]	0	0	0
		04530 Tight junction [PATH:ko04530]	0	0	0
		04540 Gap junction [PATH:ko04540]	0	0	0
		04550 Signaling pathways regulating pluripotency of stem cells [PATH:ko04550]	0	0	0
	Transport_and_catabolism	04140 Regulation of autophagy [PATH:ko04140]	0	0	0
		04142 Lysosome [PATH:ko04142]	0	0	0
		04144 Endocytosis [PATH:ko04144]	0	0	0
		04145 Phagosome [PATH:ko04145]	0	0	0
		04146 Peroxisome [PATH:ko04146]	0	5	0
Environmental_Information_Processing	Membrane_transport	02010 ABC transporters [PATH:ko02010]	4	50	0
		02060 Phosphotransferase system (PTS) [PATH:ko02060]	1	3	0
		03070 Bacterial secretion system [PATH:ko03070]	2	25	0
	Signal_transduction	02020 Two-component system [PATH:ko02020]	6	33	1
		04010 MAPK signaling pathway [PATH:ko04010]	0	0	0
		04011 MAPK signaling pathway - yeast [PATH:ko04011]	0	0	0
		04012 ErbB signaling pathway [PATH:ko04012]	0	0	0
		04013 MAPK signaling pathway - fly [PATH:ko04013]	0	0	0
		04014 Ras signaling pathway [PATH:ko04014]	0	0	0
		04015 Rap1 signaling pathway [PATH:ko04015]	0	0	0
		04020 Calcium signaling pathway [PATH:ko04020]	0	0	0
		04022 cGMP - PKG signaling pathway [PATH:ko04022]	0	0	0
		04024 cAMP signaling pathway [PATH:ko04024]	0	0	0
		04064 NF-kappa B signaling pathway [PATH:ko04064]	0	0	0
		04066 HIF-1 signaling pathway [PATH:ko04066]	1	1	0
		04068 FoxO signaling pathway [PATH:ko04068]	0	2	0
		04070 Phosphatidylinositol signaling system [PATH:ko04070]	1	3	0
		04071 Sphingolipid signaling pathway [PATH:ko04071]	0	0	0
		04075 Plant hormone signal transduction [PATH:ko04075]	0	0	0
		04150 mTOR signaling pathway [PATH:ko04150]	0	0	0
		04151 PI3K-Akt signaling pathway [PATH:ko04151]	0	1	0
		04152 AMPK signaling pathway [PATH:ko04152]	1	0	0
		04310 Wnt signaling pathway [PATH:ko04310]	0	0	0
		04330 Notch signaling pathway [PATH:ko04330]	0	0	0
		04340 Hedgehog signaling pathway [PATH:ko04340]	0	0	0
		04350 TGF-beta signaling pathway [PATH:ko04350]	0	0	0
		04370 VEGF signaling pathway [PATH:ko04370]	0	0	0
		04390 Hippo signaling pathway [PATH:ko04390]	0	0	0
		04391 Hippo signaling pathway -fly [PATH:ko04391]	0	0	0
		04630 Jak-STAT signaling pathway [PATH:ko04630]	0	0	0
		04668 TNF signaling pathway [PATH:ko04668]	0	0	0
	Signaling_molecules_and_interaction	04060 Cytokine-cytokine receptor interaction [PATH:ko04060]	0	0	0
		04080 Neuroactive ligand-receptor interaction [PATH:ko04080]	0	0	0
		04512 ECM-receptor interaction [PATH:ko04512]	0	0	0
		04514 Cell adhesion molecules (CAMs) [PATH:ko04514]	0	0	0
Genetic_Information_Processing	Folding,_sorting_and_degradation	03018 RNA degradation [PATH:ko03018]	2	10	0
		03050 Proteasome [PATH:ko03050]	0	1	0
		03060 Protein export [PATH:ko03060]	3	13	0
		04120 Ubiquitin mediated proteolysis [PATH:ko04120]	0	0	0
		04122 Sulfur relay system [PATH:ko04122]	0	7	0
		04130 SNARE interactions in vesicular transport [PATH:ko04130]	0	0	0
		04141 Protein processing in endoplasmic reticulum [PATH:ko04141]	0	6	0
	Replication_and_repair	03030 DNA replication [PATH:ko03030]	5	15	0
		03410 Base excision repair [PATH:ko03410]	3	8	0
		03420 Nucleotide excision repair [PATH:ko03420]	2	6	1
		03430 Mismatch repair [PATH:ko03430]	4	19	1
		03440 Homologous recombination [PATH:ko03440]	6	23	0
		03450 Non-homologous end-joining [PATH:ko03450]	0	0	0
		03460 Fanconi anemia pathway [PATH:ko03460]	0	0	0
	Transcription	03020 RNA polymerase [PATH:ko03020]	1	3	0
		03022 Basal transcription factors [PATH:ko03022]	0	0	0
		03040 Spliceosome [PATH:ko03040]	0	0	0
	Translation	00970 Aminoacyl-tRNA biosynthesis [PATH:ko00970]	11	14	0
		03008 Ribosome biogenesis in eukaryotes [PATH:ko03008]	0	2	0
		03010 Ribosome [PATH:ko03010]	4	48	0
		03013 RNA transport [PATH:ko03013]	0	2	0
		03015 mRNA surveillance pathway [PATH:ko03015]	0	0	0
Human_Diseases	Cancers	05200 Pathways in cancer [PATH:ko05200]	0	2	0
		05202 Transcriptional misregulation in cancers [PATH:ko05202]	0	0	0
		05203 Viral carcinogenesis [PATH:ko05203]	0	0	0
		05204 Chemical carcinogenesis [PATH:ko05204]	2	1	0
		05205 Proteoglycans in cancer [PATH:ko05205]	0	1	0
		05206 MicroRNAs in cancer [PATH:ko05206]	0	11	0
		05210 Colorectal cancer [PATH:ko05210]	0	0	0
		05211 Renal cell carcinoma [PATH:ko05211]	0	1	0
		05212 Pancreatic cancer [PATH:ko05212]	0	0	0
		05213 Endometrial cancer [PATH:ko05213]	0	0	0
		05214 Glioma [PATH:ko05214]	0	0	0
		05215 Prostate cancer [PATH:ko05215]	0	1	0
		05216 Thyroid cancer [PATH:ko05216]	0	0	0
		05217 Basal cell carcinoma [PATH:ko05217]	0	0	0
		05218 Melanoma [PATH:ko05218]	0	0	0
		05219 Bladder cancer [PATH:ko05219]	0	0	0
		05220 Chronic myeloid leukemia [PATH:ko05220]	0	0	0
		05221 Acute myeloid leukemia [PATH:ko05221]	0	0	0
		05222 Small cell lung cancer [PATH:ko05222]	0	0	0
		05223 Non-small cell lung cancer [PATH:ko05223]	0	0	0
		05230 Central carbon metabolism in cancer [PATH:ko05230]	0	0	0
		05231 Choline metabolism in cancer [PATH:ko05231]	0	1	0
	Cardiovascular_diseases	05410 Hypertrophic cardiomyopathy (HCM) [PATH:ko05410]	0	0	0
		05412 Arrhythmogenic right ventricular cardiomyopathy (ARVC) [PATH:ko05412]	0	0	0
		05414 Dilated cardiomyopathy (DCM) [PATH:ko05414]	0	0	0
		05416 Viral myocarditis [PATH:ko05416]	0	0	0
	Drug_resistance	01501 beta-Lactam resistance [PATH:ko01501]	6	9	0
		01502 Vancomycin resistance [PATH:ko01502]	1	4	0
		01503 Cationic antimicrobial peptide (CAMP) resistance [PATH:ko01503]	4	5	0
	Endocrine_and_metabolic_diseases	04930 Type II diabetes mellitus [PATH:ko04930]	0	0	0
		04932 Non-alcoholic fatty liver disease (NAFLD) [PATH:ko04932]	0	0	0
		04940 Type I diabetes mellitus [PATH:ko04940]	0	1	0
		04950 Maturity onset diabetes of the young [PATH:ko04950]	0	0	0
	Immune_diseases	05310 Asthma [PATH:ko05310]	0	0	0
		05320 Autoimmune thyroid disease [PATH:ko05320]	0	0	0
		05321 Inflammatiory bowel disease (IBD) [PATH:ko05321]	0	0	0
		05322 Systemic lupus erythematosus [PATH:ko05322]	0	0	0
		05323 Rheumatoid arthritis [PATH:ko05323]	0	0	0
		05330 Allograft rejection [PATH:ko05330]	0	0	0
		05332 Graft-versus-host disease [PATH:ko05332]	0	0	0
		05340 Primary immunodeficiency [PATH:ko05340]	0	1	0
	Infectious_diseases	05100 Bacterial invasion of epithelial cells [PATH:ko05100]	0	0	0
		05110 Vibrio cholerae infection [PATH:ko05110]	0	1	0
		05111 Vibrio cholerae pathogenic cycle [PATH:ko05111]	0	2	0
		05120 Epithelial cell signaling in Helicobacter pylori infection [PATH:ko05120]	0	8	0
		05130 Pathogenic Escherichia coli infection [PATH:ko05130]	0	0	0
		05131 Shigellosis [PATH:ko05131]	0	0	0
		05132 Salmonella infection [PATH:ko05132]	0	2	0
		05133 Pertussis [PATH:ko05133]	0	30	5
		05134 Legionellosis [PATH:ko05134]	0	4	0
		05140 Leishmaniasis [PATH:ko05140]	0	0	0
		05142 Chagas disease (American trypanosomiasis) [PATH:ko05142]	0	0	0
		05143 African trypanosomiasis [PATH:ko05143]	0	0	0
		05144 Malaria [PATH:ko05144]	0	0	0
		05145 Toxoplasmosis [PATH:ko05145]	0	0	0
		05146 Amoebiasis [PATH:ko05146]	0	0	0
		05150 Staphylococcus aureus infection [PATH:ko05150]	0	0	0
		05152 Tuberculosis [PATH:ko05152]	0	2	0
		05160 Hepatitis C [PATH:ko05160]	0	0	0
		05161 Hepatitis B [PATH:ko05161]	0	0	0
		05162 Measles [PATH:ko05162]	0	0	0
		05164 Influenza A [PATH:ko05164]	0	0	0
		05166 HTLV-I infection [PATH:ko05166]	0	0	0
		05168 Herpes simplex infection [PATH:ko05168]	0	0	0
		05169 Epstein-Barr virus infection [PATH:ko05169]	0	1	0
	Neurodegenerative_diseases	05010 Alzheimer's disease [PATH:ko05010]	0	1	0
		05012 Parkinson's disease [PATH:ko05012]	0	0	0
		05014 Amyotrophic lateral sclerosis (ALS) [PATH:ko05014]	0	1	0
		05016 Huntington's disease [PATH:ko05016]	0	1	0
		05020 Prion diseases [PATH:ko05020]	0	0	0
	Substance_dependence	05030 Cocaine addiction [PATH:ko05030]	0	0	0
		05031 Amphetamine addiction [PATH:ko05031]	0	0	0
		05032 Morphine addiction [PATH:ko05032]	0	0	0
		05033 Nicotine addiction [PATH:ko05033]	0	0	0
		05034 Alcoholism [PATH:ko05034]	0	0	0
Metabolism	Amino_acid_metabolism	00250 Alanine, aspartate and glutamate metabolism [PATH:ko00250]	7	16	0
		00260 Glycine, serine and threonine metabolism [PATH:ko00260]	3	15	0
		00270 Cysteine and methionine metabolism [PATH:ko00270]	5	26	0
		00280 Valine, leucine and isoleucine degradation [PATH:ko00280]	0	5	0
		00290 Valine, leucine and isoleucine biosynthesis [PATH:ko00290]	2	9	1
		00300 Lysine biosynthesis [PATH:ko00300]	2	13	1
		00310 Lysine degradation [PATH:ko00310]	3	6	0
		00330 Arginine and proline metabolism [PATH:ko00330]	4	21	1
		00340 Histidine metabolism [PATH:ko00340]	0	11	0
		00350 Tyrosine metabolism [PATH:ko00350]	4	7	0
		00360 Phenylalanine metabolism [PATH:ko00360]	0	4	0
		00380 Tryptophan metabolism [PATH:ko00380]	0	6	0
		00400 Phenylalanine, tyrosine and tryptophan biosynthesis [PATH:ko00400]	5	13	0
	Biosynthesis_of_other_secondary_metabolites	00231 Puromycin biosynthesis [PATH:ko00231]	0	0	0
		00232 Caffeine metabolism [PATH:ko00232]	0	0	0
		00254 Aflatoxin biosynthesis [PATH:ko00254]	0	0	0
		00261 Monobactam biosynthesis [PATH:ko00261]	1	5	0
		00311 Penicillin and cephalosporin biosynthesis [PATH:ko00311]	0	1	0
		00331 Clavulanic acid biosynthesis [PATH:ko00331]	0	0	0
		00332 Carbapenem biosynthesis [PATH:ko00332]	0	2	0
		00401 Novobiocin biosynthesis [PATH:ko00401]	1	2	0
		00402 Benzoxazinoid biosynthesis [PATH:ko00402]	0	0	0
		00403 Indole diterpene alkaloid biosynthesis [PATH:ko00403]	0	0	0
		00521 Streptomycin biosynthesis [PATH:ko00521]	4	2	0
		00524 Butirosin and neomycin biosynthesis [PATH:ko00524]	0	0	0
		00901 Indole alkaloid biosynthesis [PATH:ko00901]	0	0	0
		00940 Phenylpropanoid biosynthesis [PATH:ko00940]	0	0	0
		00941 Flavonoid biosynthesis [PATH:ko00941]	0	0	0
		00942 Anthocyanin biosynthesis [PATH:ko00942]	0	0	0
		00943 Isoflavonoid biosynthesis [PATH:ko00943]	0	0	0
		00944 Flavone and flavonol biosynthesis [PATH:ko00944]	0	0	0
		00945 Stilbenoid, diarylheptanoid and gingerol biosynthesis [PATH:ko00945]	0	0	0
		00950 Isoquinoline alkaloid biosynthesis [PATH:ko00950]	0	2	0
		00960 Tropane, piperidine and pyridine alkaloid biosynthesis [PATH:ko00960]	0	2	0
		00965 Betalain biosynthesis [PATH:ko00965]	0	0	0
		00966 Glucosinolate biosynthesis [PATH:ko00966]	0	0	0
		01058 Acridone alkaloid biosynthesis [PATH:ko01058]	0	0	0
	Carbohydrate_metabolism	00010 Glycolysis / Gluconeogenesis [PATH:ko00010]	8	11	0
		00020 Citrate cycle (TCA cycle) [PATH:ko00020]	1	16	0
		00030 Pentose phosphate pathway [PATH:ko00030]	6	7	0
		00040 Pentose and glucuronate interconversions [PATH:ko00040]	0	3	1
		00051 Fructose and mannose metabolism [PATH:ko00051]	3	3	0
		00052 Galactose metabolism [PATH:ko00052]	1	5	0
		00053 Ascorbate and aldarate metabolism [PATH:ko00053]	0	1	0
		00500 Starch and sucrose metabolism [PATH:ko00500]	1	3	0
		00520 Amino sugar and nucleotide sugar metabolism [PATH:ko00520]	2	14	0
		00562 Inositol phosphate metabolism [PATH:ko00562]	2	0	0
		00620 Pyruvate metabolism [PATH:ko00620]	1	23	0
		00630 Glyoxylate and dicarboxylate metabolism [PATH:ko00630]	1	14	0
		00640 Propanoate metabolism [PATH:ko00640]	5	9	0
		00650 Butanoate metabolism [PATH:ko00650]	5	14	0
		00660 C5-Branched dibasic acid metabolism [PATH:ko00660]	1	5	0
	Energy_metabolism	00190 Oxidative phosphorylation [PATH:ko00190]	0	36	0
		00195 Photosynthesis [PATH:ko00195]	0	8	0
		00196 Photosynthesis - antenna proteins [PATH:ko00196]	0	0	0
		00680 Methane metabolism [PATH:ko00680]	8	12	0
		00710 Carbon fixation in photosynthetic organisms [PATH:ko00710]	5	6	0
		00720 Carbon fixation pathways in prokaryotes [PATH:ko00720]	3	18	0
		00910 Nitrogen metabolism [PATH:ko00910]	2	13	0
		00920 Sulfur metabolism [PATH:ko00920]	2	13	0
	Glycan_biosynthesis_and_metabolism	00510 N-Glycan biosynthesis [PATH:ko00510]	0	0	0
		00511 Other glycan degradation [PATH:ko00511]	0	0	0
		00512 Mucin type O-glycan biosynthesis [PATH:ko00512]	0	0	0
		00513 Various types of N-glycan biosynthesis [PATH:ko00513]	0	1	0
		00514 Other types of O-glycan biosynthesis [PATH:ko00514]	0	1	0
		00531 Glycosaminoglycan degradation [PATH:ko00531]	1	0	0
		00532 Glycosaminoglycan biosynthesis - chondroitin sulfate / dermatan sulfate [PATH:ko00532]	0	0	0
		00533 Glycosaminoglycan biosynthesis - keratan sulfate [PATH:ko00533]	0	0	0
		00534 Glycosaminoglycan biosynthesis - heparan sulfate / heparin [PATH:ko00534]	0	0	0
		00540 Lipopolysaccharide biosynthesis [PATH:ko00540]	4	11	0
		00550 Peptidoglycan biosynthesis [PATH:ko00550]	1	16	1
		00563 Glycosylphosphatidylinositol(GPI)-anchor biosynthesis [PATH:ko00563]	0	0	0
		00601 Glycosphingolipid biosynthesis - lacto and neolacto series [PATH:ko00601]	0	0	0
		00603 Glycosphingolipid biosynthesis - globo series [PATH:ko00603]	0	0	0
		00604 Glycosphingolipid biosynthesis - ganglio series [PATH:ko00604]	0	0	0
	Lipid_metabolism	00061 Fatty acid biosynthesis [PATH:ko00061]	3	13	1
		00062 Fatty acid elongation [PATH:ko00062]	0	0	0
		00071 Fatty acid degradation [PATH:ko00071]	2	4	0
		00072 Synthesis and degradation of ketone bodies [PATH:ko00072]	0	1	0
		00073 Cutin, suberine and wax biosynthesis [PATH:ko00073]	0	0	0
		00100 Steroid biosynthesis [PATH:ko00100]	0	0	0
		00120 Primary bile acid biosynthesis [PATH:ko00120]	0	0	0
		00121 Secondary bile acid biosynthesis [PATH:ko00121]	0	0	0
		00140 Steroid hormone biosynthesis [PATH:ko00140]	0	0	0
		00561 Glycerolipid metabolism [PATH:ko00561]	2	5	0
		00564 Glycerophospholipid metabolism [PATH:ko00564]	3	10	0
		00565 Ether lipid metabolism [PATH:ko00565]	0	0	0
		00590 Arachidonic acid metabolism [PATH:ko00590]	0	0	0
		00591 Linoleic acid metabolism [PATH:ko00591]	0	2	0
		00592 alpha-Linolenic acid metabolism [PATH:ko00592]	0	0	0
		00600 Sphingolipid metabolism [PATH:ko00600]	0	1	0
		01040 Biosynthesis of unsaturated fatty acids [PATH:ko01040]	1	1	1
	Metabolism_of_cofactors_and_vitamins	00130 Ubiquinone and other terpenoid-quinone biosynthesis [PATH:ko00130]	2	9	0
		00670 One carbon pool by folate [PATH:ko00670]	6	3	0
		00730 Thiamine metabolism [PATH:ko00730]	1	10	0
		00740 Riboflavin metabolism [PATH:ko00740]	2	7	1
		00750 Vitamin B6 metabolism [PATH:ko00750]	1	5	0
		00760 Nicotinate and nicotinamide metabolism [PATH:ko00760]	2	11	1
		00770 Pantothenate and CoA biosynthesis [PATH:ko00770]	3	11	2
		00780 Biotin metabolism [PATH:ko00780]	2	8	1
		00785 Lipoic acid metabolism [PATH:ko00785]	1	1	0
		00790 Folate biosynthesis [PATH:ko00790]	1	12	0
		00830 Retinol metabolism [PATH:ko00830]	2	3	0
		00860 Porphyrin and chlorophyll metabolism [PATH:ko00860]	1	18	0
	Metabolism_of_other_amino_acids	00410 beta-Alanine metabolism [PATH:ko00410]	2	3	0
		00430 Taurine and hypotaurine metabolism [PATH:ko00430]	1	2	0
		00440 Phosphonate and phosphinate metabolism [PATH:ko00440]	1	2	0
		00450 Selenocompound metabolism [PATH:ko00450]	1	5	0
		00460 Cyanoamino acid metabolism [PATH:ko00460]	0	5	0
		00471 D-Glutamine and D-glutamate metabolism [PATH:ko00471]	1	2	0
		00472 D-Arginine and D-ornithine metabolism [PATH:ko00472]	0	0	0
		00473 D-Alanine metabolism [PATH:ko00473]	1	1	0
		00480 Glutathione metabolism [PATH:ko00480]	2	9	0
	Metabolism_of_terpenoids_and_polyketides	00253 Tetracycline biosynthesis [PATH:ko00253]	0	4	0
		00281 Geraniol degradation [PATH:ko00281]	0	0	0
		00522 Biosynthesis of 12-, 14- and 16-membered macrolides [PATH:ko00522]	0	0	0
		00523 Polyketide sugar unit biosynthesis [PATH:ko00523]	2	2	0
		00900 Terpenoid backbone biosynthesis [PATH:ko00900]	6	6	0
		00902 Monoterpenoid biosynthesis [PATH:ko00902]	0	0	0
		00903 Limonene and pinene degradation [PATH:ko00903]	0	0	0
		00904 Diterpenoid biosynthesis [PATH:ko00904]	0	0	0
		00905 Brassinosteroid biosynthesis [PATH:ko00905]	0	0	0
		00906 Carotenoid biosynthesis [PATH:ko00906]	0	1	0
		00908 Zeatin biosynthesis [PATH:ko00908]	0	1	0
		00909 Sesquiterpenoid and triterpenoid biosynthesis [PATH:ko00909]	0	0	0
		00981 Insect hormone biosynthesis [PATH:ko00981]	0	0	0
		01051 Biosynthesis of ansamycins [PATH:ko01051]	0	1	0
		01052 Type I polyketide structures [PATH:ko01052]	0	0	0
		01053 Biosynthesis of siderophore group nonribosomal peptides [PATH:ko01053]	0	7	0
		01054 Nonribosomal peptide structures [PATH:ko01054]	0	0	0
		01055 Biosynthesis of vancomycin group antibiotics [PATH:ko01055]	1	0	0
		01056 Biosynthesis of type II polyketide backbone [PATH:ko01056]	0	0	0
		01057 Biosynthesis of type II polyketide products [PATH:ko01057]	0	0	0
	Nucleotide_metabolism	00230 Purine metabolism [PATH:ko00230]	13	43	1
		00240 Pyrimidine metabolism [PATH:ko00240]	15	26	1
	Overview	01200 Carbon metabolism [PATH:ko01200]	16	44	0
		01210 2-Oxocarboxylic acid metabolism [PATH:ko01210]	5	18	1
		01212 Fatty acid metabolism [PATH:ko01212]	3	14	1
		01220 Degradation of aromatic compounds [PATH:ko01220]	3	4	0
		01230 Biosynthesis of amino acids [PATH:ko01230]	23	71	2
	Xenobiotics_biodegradation_and_metabolism	00351 1,1,1-Trichloro-2,2-bis(4-chlorophenyl)ethane (DDT) degradation [PATH:ko00351]	0	0	0
		00361 Chlorocyclohexane and chlorobenzene degradation [PATH:ko00361]	0	0	0
		00362 Benzoate degradation [PATH:ko00362]	0	3	0
		00363 Bisphenol degradation [PATH:ko00363]	0	1	0
		00364 Fluorobenzoate degradation [PATH:ko00364]	0	0	0
		00365 Furfural degradation [PATH:ko00365]	0	0	0
		00621 Dioxin degradation [PATH:ko00621]	0	1	0
		00622 Xylene degradation [PATH:ko00622]	0	1	0
		00623 Toluene degradation [PATH:ko00623]	0	0	0
		00624 Polycyclic aromatic hydrocarbon degradation [PATH:ko00624]	0	0	0
		00625 Chloroalkane and chloroalkene degradation [PATH:ko00625]	2	3	0
		00626 Naphthalene degradation [PATH:ko00626]	2	2	0
		00627 Aminobenzoate degradation [PATH:ko00627]	2	2	0
		00633 Nitrotoluene degradation [PATH:ko00633]	0	4	0
		00642 Ethylbenzene degradation [PATH:ko00642]	0	0	0
		00643 Styrene degradation [PATH:ko00643]	0	2	0
		00791 Atrazine degradation [PATH:ko00791]	0	3	0
		00930 Caprolactam degradation [PATH:ko00930]	0	0	0
		00980 Metabolism of xenobiotics by cytochrome P450 [PATH:ko00980]	3	3	0
		00982 Drug metabolism - cytochrome P450 [PATH:ko00982]	3	3	0
		00983 Drug metabolism - other enzymes [PATH:ko00983]	0	3	0
		00984 Steroid degradation [PATH:ko00984]	0	0	0
Organismal_Systems	Circulatory_system	04260 Cardiac muscle contraction [PATH:ko04260]	0	0	0
		04261 Adrenergic signaling in cardiomyocytes [PATH:ko04261]	0	0	0
		04270 Vascular smooth muscle contraction [PATH:ko04270]	0	0	0
	Development	04320 Dorso-ventral axis formation [PATH:ko04320]	0	0	0
		04360 Axon guidance [PATH:ko04360]	0	0	0
		04380 Osteoclast differentiation [PATH:ko04380]	0	0	0
	Digestive_system	04970 Salivary secretion [PATH:ko04970]	0	0	0
		04971 Gastric acid secretion [PATH:ko04971]	0	0	0
		04972 Pancreatic secretion [PATH:ko04972]	0	0	0
		04973 Carbohydrate digestion and absorption [PATH:ko04973]	0	0	0
		04974 Protein digestion and absorption [PATH:ko04974]	0	0	0
		04975 Fat digestion and absorption [PATH:ko04975]	0	0	0
		04976 Bile secretion [PATH:ko04976]	0	1	0
		04977 Vitamin digestion and absorption [PATH:ko04977]	0	0	0
		04978 Mineral absorption [PATH:ko04978]	0	0	0
	Endocrine_system	03320 PPAR signaling pathway [PATH:ko03320]	0	1	0
		04614 Renin-angiotensin system [PATH:ko04614]	0	0	0
		04910 Insulin signaling pathway [PATH:ko04910]	1	0	0
		04911 Insulin secretion [PATH:ko04911]	0	0	0
		04912 GnRH signaling pathway [PATH:ko04912]	0	0	0
		04913 Ovarian Steroidogenesis [PATH:ko04913]	0	0	0
		04914 Progesterone-mediated oocyte maturation [PATH:ko04914]	0	1	0
		04915 Estrogen signaling pathway [PATH:ko04915]	0	1	0
		04916 Melanogenesis [PATH:ko04916]	0	0	0
		04917 Prolactin signaling pathway [PATH:ko04917]	0	0	0
		04918 Thyroid hormone synthesis [PATH:ko04918]	0	0	0
		04919 Thyroid hormone signaling pathway [PATH:ko04919]	0	0	0
		04920 Adipocytokine signaling pathway [PATH:ko04920]	0	1	0
		04921 Oxytocin signaling pathway [PATH:ko04921]	0	0	0
		04922 Glucagon signaling pathway [PATH:ko04922]	0	1	0
	Environmental_adaptation	04626 Plant-pathogen interaction [PATH:ko04626]	0	2	0
		04710 Circadian rhythm [PATH:ko04710]	0	0	0
		04711 Circadian rhythm - fly [PATH:ko04711]	0	0	0
		04712 Circadian rhythm - plant [PATH:ko04712]	0	0	0
		04713 Circadian entrainment [PATH:ko04713]	0	0	0
	Excretory_system	04960 Aldosterone-regulated sodium reabsorption [PATH:ko04960]	0	0	0
		04961 Endocrine and other factor-regulated calcium reabsorption [PATH:ko04961]	0	0	0
		04962 Vasopressin-regulated water reabsorption [PATH:ko04962]	0	0	0
		04964 Proximal tubule bicarbonate reclamation [PATH:ko04964]	0	0	0
		04966 Collecting duct acid secretion [PATH:ko04966]	0	0	0
	Immune_system	04062 Chemokine signaling pathway [PATH:ko04062]	0	0	0
		04610 Complement and coagulation cascades [PATH:ko04610]	0	0	0
		04611 Platelet activation [PATH:ko04611]	0	0	0
		04612 Antigen processing and presentation [PATH:ko04612]	0	1	0
		04620 Toll-like receptor signaling pathway [PATH:ko04620]	0	0	0
		04621 NOD-like receptor signaling pathway [PATH:ko04621]	0	1	0
		04622 RIG-I-like receptor signaling pathway [PATH:ko04622]	0	1	0
		04623 Cytosolic DNA-sensing pathway [PATH:ko04623]	0	0	0
		04640 Hematopoietic cell lineage [PATH:ko04640]	0	0	0
		04650 Natural killer cell mediated cytotoxicity [PATH:ko04650]	0	0	0
		04660 T cell receptor signaling pathway [PATH:ko04660]	0	0	0
		04662 B cell receptor signaling pathway [PATH:ko04662]	0	0	0
		04664 Fc epsilon RI signaling pathway [PATH:ko04664]	0	0	0
		04666 Fc gamma R-mediated phagocytosis [PATH:ko04666]	0	0	0
		04670 Leukocyte transendothelial migration [PATH:ko04670]	0	0	0
		04672 Intestinal immune network for IgA production [PATH:ko04672]	0	0	0
	Nervous_system	04720 Long-term potentiation [PATH:ko04720]	0	0	0
		04721 Synaptic vesicle cycle [PATH:ko04721]	0	0	0
		04722 Neurotrophin signaling pathway [PATH:ko04722]	0	0	0
		04723 Retrograde endocannabinoid signaling [PATH:ko04723]	0	1	0
		04724 Glutamatergic synapse [PATH:ko04724]	0	1	0
		04725 Cholinergic synapse [PATH:ko04725]	0	0	0
		04726 Serotonergic synapse [PATH:ko04726]	0	0	0
		04727 GABAergic synapse [PATH:ko04727]	0	1	0
		04728 Dopaminergic synapse [PATH:ko04728]	0	0	0
		04730 Long-term depression [PATH:ko04730]	0	0	0
	Sensory_system	04740 Olfactory transduction [PATH:ko04740]	0	0	0
		04742 Taste transduction [PATH:ko04742]	0	0	0
		04744 Phototransduction [PATH:ko04744]	0	0	0
		04745 Phototransduction - fly [PATH:ko04745]	0	0	0
		04750 Inflammatory mediator regulation of TRP channels [PATH:ko04750]	0	0	0
